# Supplementary material for: Mutation hotspots at CTCF binding sites coupled to chromosomal instability in gastrointestinal cancers
Source: Nat Commun. 2018 Apr 18;9:1520. doi: 10.1038/s41467-018-03828-2 (PMC5906695; doi:10.1038/s41467-018-03828-2)
Supplement: Supplementary file 4 — Supplementary Data 1 [file 41467_2018_3828_MOESM4_ESM.xlsx]

## Sheet: SData3
Supplementary Data 3. Clinical and WGS data of the 212 gastric cancer tumors
Sample ID	Exclusion from discovery cohort	Molecular Subtype	Laurens Classification	Tumor Site	Sex	Age	Stage	Stage T	Stage N	Stage M	RNAseq data	histone data	WGS tumor mapped reads M	WGS tumor mapped fraction	WGS tumor read length	WGS tumor coverage	WGS normal mapped reads M	WGS normal mapped fraction	WGS normal read length	WGS normal coverage	WGS mean coverage	Batch	SNV Count	Indel Count
apollo1		GS	intestinal	Cardia	M	65	IB	NA	NA	NA	0	0	1367.1	98.1	100	40.1	1488.1	98.1	100	44.1	42.1	SG	6744	175
apollo10		GS	mixed	Middle 1/3	M	69	IIIA	NA	NA	NA	0	0	1336.1	98.1	100	40.1	1348.1	97.1	100	40.1	40.1	SG	18458	1111
apollo11		CIN	intestinal	Middle 1/3	M	65	II	NA	NA	NA	0	0	1403.1	97.1	100	41.1	1294.1	98.1	100	38.1	39.6	SG	14299	693
apollo12		CIN	intestinal	Distal 1/3	F	71	II	NA	NA	NA	0	0	1454.1	98.1	100	43.1	1417.1	98.1	100	42.1	42.6	SG	13330	650
apollo13		GS	intestinal	Upper 1/3	M	71	II	NA	NA	NA	0	0	1484.1	97.1	100	44.1	1468.1	97.1	100	43.1	43.6	SG	8044	557
apollo14		EBV	intestinal	Middle 1/3	M	59	II	NA	NA	NA	0	0	1346.1	97.1	100	40.1	1344.1	98.1	100	40.1	40.1	SG	22392	66
apollo15		CIN	intestinal	Upper 1/3	F	68	IB	NA	NA	NA	0	0	1459.1	98.1	100	43.1	1340.1	97.1	100	40.1	41.6	SG	17929	821
apollo16		MSI	intestinal	Middle 1/3	M	78	IB	NA	NA	NA	0	0	1326.1	99.1	101	39.1	1303.1	99.1	101	39.1	39.1	SG	89332	115753
apollo17		CIN	intestinal	lesser curve	F	70	IV	NA	NA	NA	0	0	1422.1	97.1	100	42.1	1299.1	97.1	100	38.1	40.1	SG	18155	1532
apollo18	Low mutation count	GS	intestinal	Stomach NOS	M	77	IIIB	NA	NA	NA	0	0	1430.1	98.1	101	43.1	1446.1	98.1	101	43.1	43.1	SG	10	1
apollo19		CIN	intestinal	greater curve	F	84	I	NA	NA	NA	0	0	1443.1	97.1	100	42.1	1301.1	95.1	100	38.1	40.1	SG	28819	1119
apollo2		CIN	intestinal	greater curve	F	77	IB	NA	NA	NA	0	0	1315.1	97.1	100	39.1	1215.1	97.1	100	36.1	37.6	SG	12056	1329
apollo20		CIN	diffuse	cardia	M	45	IIA	NA	NA	NA	1	1	1453.1	97.1	100	43.1	1401.1	97.1	100	41.1	42.1	SG	18297	1955
apollo21		CIN	intestinal	antrum	M	75	IIA	NA	NA	NA	1	1	1352.1	97.1	100	40.1	1447.1	98.1	100	43.1	41.6	SG	13162	1539
apollo22		EBV	diffuse	cardia	M	66	IIA	NA	NA	NA	1	1	1369.1	96.1	100	40.1	1446.1	97.1	100	43.1	41.6	SG	28205	488
apollo23		CIN	intestinal	lesser curve	F	71	IIA	NA	NA	NA	0	0	1470.1	97.1	101	44.1	1495.1	97.1	101	45.1	44.6	SG	25940	3081
apollo24		MSI	intestinal	Distal 1/3	F	83	II	NA	NA	NA	0	0	1437.1	98.1	100	42.1	1492.1	97.1	100	44.1	43.1	SG	87797	131125
apollo25		GS	diffuse	lesser curve	M	52	IV	NA	NA	NA	0	0	1319.1	98.1	100	39.1	1385.1	97.1	100	41.1	40.1	SG	5228	138
apollo3		CIN	intestinal	lesser curve	F	49	II	NA	NA	NA	0	0	1341.1	96.1	100	40.1	1340.1	98.1	100	40.1	40.1	SG	9292	390
apollo6		CIN	intestinal	antrum	F	74	II	NA	NA	NA	0	0	1391.1	98.1	100	41.1	1371.1	98.1	100	40.1	40.6	SG	5585	269
apollo7		GS	diffuse	lesser curve	M	74	II	NA	NA	NA	0	0	1492.1	97.1	100	44.1	1475.1	95.1	100	43.1	43.6	SG	34061	1485
apollo8		GS	intestinal	lesser curve	M	65	II	NA	NA	NA	0	0	1284.1	97.1	100	38.1	1620.1	98.1	100	48.1	43.1	SG	4543	47
apollo9		MSI	diffuse	greater curve	F	79	IB	NA	NA	NA	0	0	1518.1	96.1	100	45.1	1518.1	96.1	100	45.1	45.1	SG	266525	156441
CGP_donor_GC00002					M	81		T3	0	NA	0	0	1231.1	99.1	90	30.1	1315.1	99.1	90	31.1	30.6	ICGC	30522	3521
CGP_donor_GC00006	Low mutation count				F	61	IB	T1	3	0	0	0	1485.1	99.1	90	28.1	1433.1	99.1	90	34.1	31.1	ICGC	13	67
CGP_donor_GC00007	Low mutation count				M	59	IIIC	T4	3	0	0	0	1077.1	99.1	100	30.1	1088.1	99.1	100	30.1	30.1	ICGC	41	11
CGP_donor_GC00014					M	61	IIIA	T3	2	0	0	0	1352.1	99.1	90	31.1	1383.1	99.1	90	34.1	32.6	ICGC	1773	31
CGP_donor_GC00015					M	59	IIIA	T3	2	0	0	0	1389.1	99.1	90	34.1	1359.1	99.1	90	33.1	33.6	ICGC	4817	269
CGP_donor_GC00016	Low mutation count				F	48	IIB	T3	1	0	0	0	1457.1	99.1	90	35.1	1458.1	99.1	90	34.1	34.6	ICGC	21	2
CGP_donor_GC00017					F	59	IV	T3	1	1	0	0	1540.1	99.1	90	32.1	1327.1	99.1	90	31.1	31.6	ICGC	6375	441
CGP_donor_GC00018					M	55	IIA	T3	0	0	0	0	1466.1	99.1	90	34.1	1472.1	99.1	90	35.1	34.6	ICGC	2348	148
CGP_donor_GC00019					M	58	IIB	T2	2	0	0	0	1573.1	99.1	90	37.1	1450.1	99.1	90	34.1	35.6	ICGC	8176	241
CGP_donor_GC00020					M	66	IIIC	T4	2	0	0	0	1430.1	99.1	90	33.1	1454.1	99.1	90	35.1	34.1	ICGC	18703	1343
CGP_donor_GC00021	Low mutation count				M	54	IIB	T3	2	0	0	0	1480.1	99.1	90	34.1	1483.1	99.1	90	33.1	33.6	ICGC	55	5
CGP_donor_GC00027					M	79	IIIB	T3	3	0	0	0	1406.1	99.1	90	29.1	1480.1	99.1	90	32.1	30.6	ICGC	1284	38
CGP_donor_GC00028					M	74	IIIC	T4	3	0	0	0	1493.1	99.1	90	35.1	1442.1	99.1	90	34.1	34.6	ICGC	3815	58
CGP_donor_GC00029					M	73	IIA	T2	1	0	0	0	1397.1	99.1	90	33.1	1386.1	99.1	90	34.1	33.6	ICGC	9726	1124
CGP_donor_GC00030					M	46	IIIC	T4	3	0	0	0	1407.1	99.1	90	33.1	1343.1	99.1	90	31.1	32.1	ICGC	1346	11
CGP_donor_GC00031		MSI			M	79	IB	T2	0	0	0	0	1441.1	99.1	90	35.1	1410.1	99.1	90	33.1	34.1	ICGC	56340	97113
CGP_donor_GC00032	Low mutation count				M	57	IIIC	T4	3	0	0	0	1426.1	99.1	90	34.1	1402.1	99.1	90	33.1	33.6	ICGC	9	2
CGP_donor_GC00033					M	61		T3	0	NA	0	0	1198.1	99.1	90	30.1	1269.1	99.1	90	31.1	30.6	ICGC	14264	761
CGP_donor_GC00034	Low mutation count				M	67				NA	0	0	1318.1	99.1	90	30.1	1303.1	99.1	90	28.1	29.1	ICGC	52	3
CGP_donor_GC00035	Low mutation count				M	62		T4a	2	NA	0	0	1213.1	99.1	90	30.1	1238.1	99.1	90	31.1	30.6	ICGC	3	2
CGP_donor_GC00036	Low mutation count				F	53		T3	2	NA	0	0	1384.1	99.1	90	34.1	1274.1	99.1	90	31.1	32.6	ICGC	52	9
CGP_donor_GC00037					F	80				NA	0	0	1375.1	99.1	90	33.1	1227.1	99.1	90	30.1	31.6	ICGC	2036	124
CGP_donor_GC00038					M	64		T3	0	0	0	0	1178.1	99.1	90	28.1	1143.1	99.1	90	28.1	28.1	NA	9438	48
CGP_donor_GC00039					M	52		T3	1	0	0	0	1340.1	99.1	90	32.1	1369.1	99.1	90	28.1	30.1	ICGC	22374	241
CGP_donor_GC00047					M	58		T4	0	0	0	0	1250.1	99.1	90	29.1	1404.1	99.1	90	34.1	31.6	ICGC	12907	622
CGP_donor_GC00048					M	55		T1	0	0	0	0	1244.1	99.1	90	28.1	1333.1	99.1	90	30.1	29.1	ICGC	14959	793
CGP_donor_GC00049					M	69		T3	1	0	0	0	1314.1	99.1	90	29.1	1320.1	99.1	90	29.1	29.1	ICGC	8238	192
CGP_donor_GC00050					M	63		T3	2	0	0	0	1282.1	99.1	90	29.1	1225.1	99.1	90	28.1	28.6	ICGC	3421	103
CGP_donor_GC00051					M	65		T4	2	1	0	0	1408.1	99.1	90	29.1	1209.1	99.1	90	30.1	29.6	ICGC	14594	874
CGP_donor_GC00052					M	71		T2	1	0	0	0	1398.1	99.1	90	30.1	1812.1	99.1	90	31.1	30.6	ICGC	35249	622
CGP_donor_GC00053					F	47		T4	1	0	0	0	1518.1	99.1	90	30.1	1258.1	99.1	90	28.1	29.1	ICGC	13665	1566
CGP_donor_GC00054					F	46		T2	3	0	0	0	1369.1	99.1	90	29.1	1420.1	99.1	90	34.1	31.6	ICGC	11354	1608
HK-pfg005			diffuse	antrum	F	71	IV	T2a	3	0	0	0	3463.1	97.1	100	94.1	2971.1	97.1	100	80.1	87.1	HK	1047	30
HK-pfg008		MSI	intestinal	antrum	F	68	II	T2b	1	0	0	0	2797.1	95.1	100	80.1	2778.1	96.1	100	79.1	79.6	HK	104543	153878
HK-pfg022		EBV	intestinal	body	M	61	IIIB	T3	2	0	0	0	3154.1	97.1	100	88.1	2912.1	98.1	100	81.1	84.6	HK	9550	1118
HK-pfg023	Low mutation count		mixed	body	F	65	IIIB	T3	2	0	0	0	NA	NA	NA	NA	NA	NA	NA	NA	NA	HK	0	0
HK-pfg030			intestinal	antrum	F	74	IIIA	T2b	2	0	0	0	3318.1	96.1	100	89.1	2739.1	97.1	100	75.1	82.1	HK	15941	931
HK-pfg031			mixed	body	F	53	IV	T4	3	0	0	0	3714.1	91.1	100	97.1	3480.1	93.1	100	94.1	95.6	HK	1554	45
HK-pfg032			intestinal	antrum	M	84	IV	T3	3	0	0	0	2743.1	97.1	100	76.1	2965.1	97.1	100	81.1	78.6	HK	5939	253
HK-pfg034			mixed	antrum	M	63	IV	T2a	3	0	0	0	3442.1	94.1	100	95.1	3336.1	94.1	100	90.1	92.6	HK	21232	1848
HK-pfg035			intestinal	cardia	M	74	IV	T4	1	0	0	0	3219.1	96.1	100	88.1	3142.1	96.1	100	85.1	86.6	HK	8376	680
HK-pfg036		EBV	intestinal	body	M	81	IIIB	T3	2	0	0	0	3203.1	94.1	100	89.1	3084.1	97.1	100	84.1	86.6	HK	4025	258
HK-pfg038			intestinal	antrum	M	67	IV	T4	2	0	0	0	3169.1	93.1	100	85.1	3111.1	97.1	100	83.1	84.1	HK	17186	1426
HK-pfg039			intestinal	cardia	M	49	IV	T2b	3	0	0	0	3622.1	93.1	100	98.1	3761.1	92.1	100	101.1	99.6	HK	7532	704
HK-pfg043		EBV	intestinal	cardia	M	76	IIIA	T3	1	0	0	0	2943.1	97.1	100	84.1	3781.1	97.1	100	105.1	94.6	HK	59694	551
HK-pfg050			diffuse	antrum	M	61	IIIB	T3	2	0	0	0	2596.1	97.1	100	73.1	2935.1	97.1	100	80.1	76.6	HK	2354	71
HK-pfg052			intestinal	body	M	70	IIIA	T3	1	0	0	0	3251.1	95.1	100	89.1	3884.1	94.1	100	105.1	97.1	HK	6166	727
HK-pfg053	Low mutation count		intestinal	cardia	M	80	IB	T2b	0	0	0	0	NA	NA	NA	NA	NA	NA	NA	NA	NA	HK	0	0
HK-pfg054			intestinal	antrum	M	72	IV	T4	2	0	0	0	3248.1	93.1	100	87.1	3245.1	98.1	100	88.1	87.6	HK	24675	2759
HK-pfg057		MSI	intestinal	cardia	F	41	IV	T2b	2	1	0	0	3489.1	96.1	100	95.1	3655.1	94.1	100	97.1	96.1	HK	39796	62700
HK-pfg058			intestinal	antrum	M	59	IIIB	T3	2	0	0	0	3056.1	98.1	100	87.1	3053.1	98.1	100	86.1	86.6	HK	15329	530
HK-pfg059			diffuse	antrum	M	67	IV	T4	2	0	0	0	3302.1	96.1	100	92.1	3233.1	98.1	100	88.1	90.1	HK	35881	1166
HK-pfg060			intestinal	cardia	F	83	IIIA	T2b	2	0	0	0	3101.1	93.1	100	81.1	3559.1	94.1	100	95.1	88.1	HK	19691	1215
HK-pfg062		EBV	intestinal	body	F	75	IV	T4	2	0	0	0	3341.1	97.1	100	94.1	2468.1	97.1	100	69.1	81.6	HK	17524	562
HK-pfg064			diffuse	body	F	84	IV	T3	3	0	0	0	3318.1	96.1	100	92.1	2507.1	97.1	100	71.1	81.6	HK	12827	945
HK-pfg065			intestinal	cardia	M	84	IIIA	T3	1	0	0	0	2994.1	97.1	100	83.1	2876.1	97.1	100	79.1	81.1	HK	21957	710
HK-pfg068		MSI	intestinal	antrum	F	74	IIIA	T2b	2	0	0	0	3466.1	98.1	100	98.1	3426.1	98.1	100	95.1	96.6	HK	93790	199340
HK-pfg069			intestinal	cardia	F	72	IIIA	T3	1	0	0	0	2877.1	96.1	100	80.1	2942.1	97.1	100	79.1	79.6	HK	18847	3654
HK-pfg072			intestinal	antrum	M	78	IV	T3	2	1	0	0	2200.1	97.1	100	61.1	3856.1	97.1	100	99.1	80.1	HK	18014	1381
HK-pfg073			diffuse	antrum	F	63	IIIA	T2b	2	0	0	0	3355.1	96.1	100	95.1	3586.1	97.1	100	99.1	97.1	HK	11129	377
HK-pfg076			intestinal	antrum	F	88	II	T3	0	0	0	0	3391.6	97	100	95	3196.1	96.6	100	88.2	91.6097	HK	36927	2026
HK-pfg081			intestinal	antrum	M	72	IV	T4	3	0	0	0	3687.1	97.1	100	100.1	3525.1	97.1	100	96.1	98.1	HK	16686	3005
HK-pfg082			intestinal	cardia	M	72	IV	T3	2	1	0	0	3053.1	97.1	100	84.1	3544.1	97.1	100	98.1	91.1	HK	5783	2076
HK-pfg088		EBV	intestinal	cardia	M	56	IV	T4	2	0	0	0	3496.1	98.1	100	99.1	3376.1	98.1	100	88.1	93.6	HK	14442	1594
HK-pfg089			mixed	body	M	66	IV	T3	2	1	0	0	3233.1	96.1	100	89.1	3048.1	97.1	100	78.1	83.6	HK	21936	677
HK-pfg092			intestinal	cardia	M	72	IA	T1	0	0	0	0	2409.1	97.1	100	68.1	2386.1	98.1	100	68.1	68.1	HK	49937	1184
HK-pfg094	Low mutation count		diffuse	diffuse/site unknown	F	52	IIIB	T3	2	0	0	0	NA	NA	NA	NA	NA	NA	NA	NA	NA	HK	0	0
HK-pfg097			diffuse	body	F	74	IV	T4	3	0	0	0	3374.1	97.1	100	91.1	3391.1	98.1	100	93.1	92.1	HK	7884	478
HK-pfg099	Low mutation count		intestinal	antrum	M	62	IV	T3	3	1	0	0	NA	NA	NA	NA	NA	NA	NA	NA	NA	HK	0	0
HK-pfg100	Low mutation count		intestinal	cardia	M	82	IV	T3	1	1	0	0	NA	NA	NA	NA	NA	NA	NA	NA	NA	HK	0	0
HK-pfg102	Low mutation count		intestinal	antrum	M	76	IV	T4	2	1	0	0	NA	NA	NA	NA	NA	NA	NA	NA	NA	HK	0	0
HK-pfg103		MSI	intestinal	body	F	45	IV	T4	2	0	0	0	2934.1	93.1	100	80.1	3628.1	94.1	100	95.1	87.6	HK	17009	17052
HK-pfg104		EBV	intestinal	cardia	M	47	IV	T4	1	0	0	0	3042.1	94.1	100	80.1	3229.1	93.1	100	83.1	81.6	HK	7317	589
HK-pfg105			intestinal	cardia	M	73	IB	T2b	0	0	0	0	3007.1	95.1	100	84.1	3376.1	89.1	100	85.1	84.6	HK	19475	1585
HK-pfg106			intestinal	body	F	59	IV	T4	3	0	0	0	2957.1	93.1	100	82.1	3414.1	93.1	100	88.1	85.1	HK	9886	1322
HK-pfg107			intestinal	cardia	F	67	IV	T1	1	1	0	0	3047.1	96.1	100	86.1	3666.1	98.1	100	85.1	85.6	HK	19817	1384
HK-pfg108			intestinal	cardia	M	64	IIIB	T3	2	0	0	0	3026.1	97.1	100	85.1	3406.1	97.1	100	93.1	89.1	HK	32451	1872
HK-pfg115			mixed	cardia	F	75	IV	T4	3	0	0	0	3984.1	96.1	100	111.1	2613.1	98.1	100	73.1	92.1	HK	15708	1975
HK-pfg116			mixed	antrum	M	78	IV	T4	2	1	0	0	4050.1	96.1	100	112.1	2822.1	97.1	100	78.1	95.1	HK	28840	3933
HK-pfg118			mixed	antrum	F	84	II	T2a	1	0	0	0	3062.1	96.1	100	83.1	2703.1	96.1	100	76.1	79.6	HK	10082	1402
HK-pfg119			mixed	antrum	M	84	IV	T4	2	0	0	0	2942.1	98.1	100	80.1	2860.1	98.1	100	78.1	79.1	HK	17249	1323
HK-pfg120			intestinal	antrum	F	76	IIIA	T2a	2	0	0	0	3548.1	96.1	100	97.1	3154.1	98.1	100	87.1	92.1	HK	26509	2217
HK-pfg121			intestinal	antrum	M	80	IIIB	T3	2	0	0	0	3377.1	97.1	100	92.1	3024.1	97.1	100	84.1	88.1	HK	10343	779
HK-pfg122		MSI	intestinal	antrum	F	83	IV	T4	2	0	0	0	2545.1	98.1	100	71.1	3028.1	98.1	100	86.1	78.6	HK	75683	112544
HK-pfg123	Low mutation count		mixed	body	F	70	IV	T4	3	0	0	0	NA	NA	NA	NA	NA	NA	NA	NA	NA	HK	0	0
HK-pfg124			intestinal	antrum	M	82	IIIA	T3	1	0	0	0	3292.1	97.1	100	94.1	3419.1	96.1	100	95.1	94.6	HK	11350	801
HK-pfg125			intestinal	cardia	M	55	IIIA	T2b	2	0	0	0	2901.1	97.1	100	82.1	3674.1	97.1	100	102.1	92.1	HK	16312	1076
HK-pfg127		MSI	intestinal	antrum	M	77	IIIA	T3	1	0	0	0	3992.1	96.1	100	112.1	3645.1	96.1	100	101.1	106.6	HK	49217	104175
HK-pfg129		MSI	intestinal	cardia	M	68	IV	T3	3	0	0	0	3744.1	97.1	100	105.1	3272.1	96.1	100	90.1	97.6	HK	28573	20336
HK-pfg130			intestinal	body	M	67	IIIA	T3	1	0	0	0	2829.1	97.1	100	80.1	3686.1	98.1	100	101.1	90.6	HK	9884	1128
HK-pfg132			intestinal	cardia	M	45	IIIA	T3	1	0	0	0	4109.1	96.1	100	113.1	3631.1	95.1	100	99.1	106.1	HK	2255	277
HK-pfg135			intestinal	cardia	M	64	IV	T4	1	0	0	0	3616.1	97.1	100	99.1	3587.1	97.1	100	97.1	98.1	HK	8980	474
HK-pfg136			diffuse	cardia	M	45	IV	T3	2	1	0	0	2882.1	97.1	100	81.1	4268.1	97.1	100	119.1	100.1	HK	3509	283
HK-pfg138	Low mutation count		diffuse	body	F	32	IV	T3	3	0	0	0	2938.1	97.1	100	83.1	3024.1	97.1	100	87.1	85.1	HK	367	6
HK-pfg142			diffuse	antrum	M	64	IV	T4	2	0	0	0	2838.1	97.1	100	80.1	3412.1	97.1	100	95.1	87.6	HK	1840	74
HK-pfg143		MSI	intestinal	antrum	F	79	IV	T4	3	0	0	0	3232.1	97.1	100	93.1	3172.1	97.1	100	89.1	91.1	HK	51216	86979
HK-pfg144			intestinal	body	M	77	IIIA	T2b	2	0	0	0	3035.1	97.1	100	85.1	3791.1	97.1	100	107.1	96.1	HK	18296	1307
HK-pfg145			diffuse	body	M	49	II	T1	2	0	0	0	3457.1	97.1	100	98.1	2984.1	97.1	100	83.1	90.6	HK	18831	878
HK-pfg146			intestinal	antrum	M	63	IIIA	T2b	2	0	0	0	3041.1	97.1	100	87.1	3774.1	97.1	100	105.1	96.1	HK	30266	2040
HK-pfg151			diffuse	body	F	41	IV	T3	1	1	0	0	3398.1	97.1	100	99.1	3160.1	97.1	100	90.1	94.6	HK	3437	234
HK-pfg156			diffuse	body	F	59	IV	T3	3	0	0	0	3226.1	96.1	100	93.1	3250.1	96.1	100	94.1	93.6	HK	1112	15
HK-pfg157			mixed	body	M	76	IIIA	T3	1	0	0	0	3223.1	97.1	100	94.1	3284.1	97.1	100	94.1	94.1	HK	7126	277
HK-pfg160			intestinal	antrum	M	82	IB	T2b	0	0	0	0	3302.1	96.1	100	94.1	3144.1	93.1	100	89.1	91.6	HK	64296	3607
HK-pfg164			diffuse	antrum	F	48	IIIB	T3	2	0	0	0	3124.1	97.1	100	91.1	3364.1	97.1	100	96.1	93.6	HK	2448	64
HK-pfg166			intestinal	cardia	F	72	IV	T2b	3	0	0	0	3563.1	97.1	100	103.1	2831.1	97.1	100	81.1	92.1	HK	5864	640
HK-pfg167			intestinal	cardia	M	73	IV	T4	3	1	0	0	3564.1	96.1	100	102.1	3416.1	97.1	100	97.1	99.6	HK	8835	756
HK-pfg173			intestinal	cardia	M	61	IV	T4	1	0	0	0	3146.1	97.1	100	90.1	3204.1	97.1	100	92.1	91.1	HK	13139	2623
HK-pfg180			diffuse	antrum	M	75	IV	T4	3	1	0	0	3177.1	97.1	100	92.1	3657.1	96.1	100	103.1	97.6	HK	27903	2032
HK-pfg181		MSI	intestinal	antrum	F	77	IV	T4	3	1	0	0	3441.1	97.1	100	99.1	3192.1	97.1	100	91.1	95.1	HK	99997	166979
HK-pfg182			diffuse	antrum	F	39	IV	T4	3	1	0	0	3406.1	96.1	100	98.1	3501.1	97.1	100	101.1	99.6	HK	10772	204
HK-pfg205			diffuse	antrum	F	89	IV	T4	1	0	0	0	3312.1	96.1	100	93.1	3257.1	96.1	100	90.1	91.6	HK	13112	480
HK-pfg212		MSI	intestinal	antrum	M	81	IA	T1	0	0	0	0	2289.1	95.1	100	65.1	2429.1	94.1	100	69.1	67.1	HK	48811	70304
HK-pfg213			diffuse	antrum	F	79	II	T2a	1	0	0	0	3372.1	96.1	100	92.1	3436.1	97.1	100	95.1	93.6	HK	3578	95
HK-pfg217			intestinal	cardia	M	85	IV	T3	2	1	0	0	3055.1	97.1	100	84.1	3330.1	97.1	100	91.1	87.6	HK	13208	1744
HK-pfg220			diffuse	antrum	F	41	II	T3	0	0	0	0	3266.1	96.1	100	90.1	3651.1	97.1	100	102.1	96.1	HK	3136	51
HK-pfg222			diffuse	antrum	F	85	IV	T3	3	0	0	0	3512.1	97.1	100	98.1	3598.1	96.1	100	100.1	99.1	HK	16850	2648
HK-pfg228			diffuse	body	F	58	IV	T4	2	0	0	0	3291.1	98.1	100	94.1	3523.1	97.1	100	97.1	95.6	NA	4185	189
HK-pfg258			diffuse	cardia	M	78	IA	T1	0	0	0	0	3737.1	96.1	100	104.1	3065.1	96.1	100	87.1	95.6	HK	7255	760
HK-pfg272			diffuse	antrum	M	47	IIIA	T2b	2	0	0	0	3008.1	97.1	100	84.1	2565.1	97.1	100	73.1	78.6	HK	37120	567
HK-pfg277			mixed	cardia	M	77	IV	T4	2	0	0	0	3643.1	98.1	100	101.1	3437.1	98.1	100	98.1	99.6	HK	15484	913
HK-pfg282			intestinal	antrum	M	71	0	Tis	0	0	0	0	2280.1	94.1	100	65.1	2163.1	93.1	100	61.1	63.1	HK	7495	267
HK-pfg311			mixed	antrum	M	43	IIIB	T3	2	0	0	0	2776.1	95.1	100	78.1	2363.1	97.1	100	67.1	72.6	HK	14867	416
HK-pfg316			diffuse	antrum	M	56	IIIA	T3	1	0	0	0	2682.1	96.1	100	77.1	2459.1	98.1	100	69.1	73.1	HK	10319	1477
HK-pfg317			diffuse	body	F	43	IIIB	T3	2	0	0	0	2745.1	97.1	100	77.1	3190.1	97.1	100	90.1	83.6	HK	6980	569
HK-pfg344			diffuse	antrum	M	78	IV	T4	3	0	0	0	2367.1	97.1	100	69.1	2669.1	97.1	100	75.1	72.1	HK	16153	850
HK-pfg373			mixed	body	M	56	IIIB	T3	2	0	0	0	2472.1	97.1	100	71.1	2489.1	97.1	100	70.1	70.6	HK	10796	1218
HK-pfg375			diffuse	antrum	F	45	IIIA	T3	1	0	0	0	2584.1	97.1	100	75.1	3037.1	97.1	100	85.1	80.1	HK	3412	232
HK-pfg378			mixed	antrum	M	48	IA	T1	0	0	0	0	2821.1	98.1	100	81.1	2550.1	97.1	100	72.1	76.6	HK	8089	922
HK-pfg398			diffuse	body	F	44	IA	T1	0	0	0	0	2684.1	97.1	100	78.1	2583.1	96.1	100	73.1	75.6	HK	1038	14
HK-pfg413			intestinal	body	M	65	IB	T1	1	0	0	0	2853.1	97.1	100	81.1	2560.1	97.1	100	71.1	76.1	HK	14692	1680
HK-pfg416			diffuse	body	M	43	IIIB	T3	2	0	0	0	2943.1	97.1	100	82.1	2757.1	96.1	100	78.1	80.1	HK	4558	112
HK-pfg424			intestinal	body	M	70	IV	T3	3	1	0	0	2531.1	96.1	100	72.1	2714.1	96.1	100	77.1	74.6	HK	6444	289
tan2000085	Low mutation count	GS	intestinal	lesser curve	M	53	IB	T2a	0	0	1	1	1538.1	98.1	151	69.1	1523.1	98.1	151	68.1	68.6	SG	13	6
tan2000639		GS	intestinal	lesser curve	M	70	IV	T3	2	1	1	1	1909.1	99.1	101	54.1	2052.1	99.1	101	59.1	56.6	SG	20231	3110
tan2000721	Low mutation count	GS	diffuse	lesser curve	M	71	IV	T3	3	1	1	1	1940.1	97.1	101	55.1	1521.1	98.1	101	44.1	49.6	SG	251	45
tan2000986	oxidative damage	GS	diffuse	pylorus	F	39	IV	T3	3	1	1	1	1960.1	99.1	101	56.1	1420.1	99.1	101	41.1	48.6	SG	2133	100
tan2001206	oxidative damage	CIN	diffuse	antrum	M	65	IV	T3	2	1	1	1	1400.1	98.1	151	63.1	1368.1	99.1	151	62.1	62.6	SG	11769	26
tan20021007	oxidative damage	GS	intestinal	GE junction	M	54	IIA	T2b	0	0	1	1	1526.1	99.1	151	69.1	1348.1	99.1	151	60.1	64.6	SG	2922	0
tan21080055		EBV	intestinal	lesser curve	M	54	IIIA	T2b	1	0	0	0	1265.1	98.1	151	56.1	1323.1	98.1	151	59.1	57.6	SG	8545	118
tan76629543		CIN	intestinal	pylorus	M	92	IIIA	T3	1	0	1	1	1489.1	98.1	151	67.1	1422.1	98.1	151	64.1	65.6	SG	35571	2016
tan980319	oxidative damage	GS	mixed	unknown	M	68	IIIA	T3	1	0	1	1	1535.1	99.1	151	69.1	1497.1	99.1	151	67.1	68.1	SG	2750	7
tan980401		GS	diffuse	unknown	F	83	IIIA	T3	1	0	1	1	1395.1	98.1	151	62.1	1396.1	98.1	151	62.1	62.1	SG	5100	194
tan980417		GS	diffuse	lesser curve	M	67	IIIC	T3	3	0	1	1	1503.1	99.1	151	68.1	1427.1	98.1	151	64.1	66.1	SG	6071	58
tan980436	oxidative damage	GS	intestinal	lesser curve	F	65	IIIA	T3	1	0	1	1	1497.1	98.1	151	67.1	1417.1	98.1	151	63.1	65.1	SG	4641	223
tan980437		CIN	intestinal	incisura	F	68	IIIC	T3	3	0	1	1	1477.1	97.1	151	67.1	1336.1	97.1	151	60.1	63.6	SG	32851	727
tan980447		CIN	intestinal	lesser curve	M	69	IV	T3	3	0	1	1	1345.1	98.1	151	60.1	1442.1	98.1	151	64.1	62.1	SG	13118	915
tan990068	Low mutation count	GS	diffuse	body	M	73	IIIB	T3	1	0	1	1	1329.1	97.1	151	60.1	1369.1	97.1	151	61.1	60.6	SG	41	0
tan990275		CIN	intestinal	lesser curve	M	72	IIB	T3	0	0	1	1	1541.1	99.1	151	69.1	1442.1	99.1	151	65.1	67.1	SG	13958	764
tan990489		CIN	mixed	lesser curve	M	79	IB	T2a	0	0	1	1	1460.1	98.1	151	66.1	1385.1	99.1	151	62.1	64.1	SG	61474	2223
TCGA-BR-4255		CIN	nos		F	76	IIIA	T3	1	0	1	0	2003.1	98.1	101	57.1	1432.1	98.1	101	42.1	49.6	TCGA	3734	255
TCGA-BR-4280		MSI	nos		F	78	III	T2b	1	0	1	0	1288.1	97.1	101	38.1	1052.1	97.1	101	31.1	34.6	TCGA	56674	73450
TCGA-BR-6452		MSI	nos		F	78	IIA	T3	0	0	1	0	1017.1	98.1	101	30.1	1508.1	98.1	101	44.1	37.1	TCGA	280233	139215
TCGA-BR-6456		CIN	nos		F	74	IIB	T3	1	0	1	0	2399.1	97.1	101	64.1	1680.1	97.1	101	47.1	55.6	TCGA	6146	469
TCGA-BR-6564		CIN	diffuse		F	46	IIIA	T3	2	0	1	0	2383.1	98.1	101	68.1	1286.1	98.1	101	37.1	52.6	TCGA	2266	78
TCGA-BR-7722		GS	nos		M	62	IIB	T3	1	0	1	0	1105.1	95.1	101	32.1	1317.1	97.1	101	36.1	34.1	TCGA	5022	305
TCGA-BR-8373		CIN	intestinal		F	65	IIIA	T4a	1	0	1	0	2155.1	96.1	101	56.1	1205.1	98.1	101	34.1	45.1	TCGA	16844	2501
TCGA-BR-8381		EBV	nos		M	51	IIB	T3	1	0	1	0	2242.1	97.1	101	63.1	1310.1	97.1	101	37.1	50.1	TCGA	8350	218
TCGA-BR-8486		CIN	nos		F	90	IA	T1b	0	0	1	0	2666.1	95.1	101	70.1	1142.1	97.1	101	32.1	51.1	TCGA	4904	403
TCGA-BR-8682		CIN	intestinal		M	52	IIB	T4a	0	0	1	0	2578.1	96.1	101	68.1	1076.1	95.1	101	30.1	49.1	TCGA	7354	438
TCGA-BR-8690		CIN	nos		F	54	IIIB	T3	3a	0	1	0	2839.1	97.1	101	76.1	1554.1	98.1	101	42.1	59.1	TCGA	21935	1669
TCGA-BR-A4J4		EBV	nos		M	39	IIIB	T4a	2	0	1	0	1920.1	97.1	101	54.1	1358.1	97.1	101	39.1	46.6	TCGA	8843	926
TCGA-CD-5799		CIN	intestinal		M	45	II	T2	1	0	1	0	2070.1	98.1	101	56.1	1599.1	98.1	101	47.1	51.6	TCGA	4054	403
TCGA-CD-5802		CIN	nos		M	58	II	T3	0	0	1	0	2146.1	98.1	101	60.1	1549.1	97.1	101	45.1	52.6	TCGA	4835	434
TCGA-CD-8529		CIN	intestinal		M	65	IV	T4	0	1	1	0	2707.1	96.1	101	73.1	1652.1	97.1	101	45.1	59.1	TCGA	22326	453
TCGA-CG-4442		MSI	intestinal		M	85	IB	T2	0	0	1	0	1198.1	98.1	101	35.1	1033.1	98.1	101	30.1	32.6	TCGA	97879	138984
TCGA-CG-4443		CIN	intestinal		M	68	IA	T1	0	0	1	0	1229.1	97.1	101	35.1	1305.1	98.1	101	38.1	36.6	TCGA	9984	648
TCGA-CG-4474		GS	diffuse		F	67	IV	T4a	2	1	1	0	1958.1	97.1	101	56.1	1636.1	98.1	101	48.1	52.1	TCGA	9680	794
TCGA-CG-5723		MSI	nos		M	83	II	T2	1	0	1	0	1827.1	97.1	101	52.1	1078.1	97.1	101	31.1	41.6	TCGA	102879	93991
TCGA-CG-5724		CIN	diffuse		M	59	IV	T3	3	1	1	0	1947.1	97.1	101	55.1	1570.1	96.1	101	45.1	50.1	TCGA	26688	2178
TCGA-CG-5730		CIN	intestinal		F	80	IV	T2	1	1	1	0	1047.1	97.1	101	31.1	1234.1	97.1	101	36.1	33.6	TCGA	15777	1164
TCGA-D7-5579		CIN	intestinal		M	74	IIIA	T3	2	0	1	0	2289.1	97.1	101	65.1	1304.1	97.1	101	38.1	51.6	TCGA	19166	633
TCGA-D7-6518		CIN	diffuse		M	75	IIIA	T2	3	0	1	0	2548.1	95.1	101	71.1	1501.1	85.1	101	41.1	56.1	TCGA	7059	356
TCGA-D7-6519		CIN	diffuse		F	64	NA	T2	1	0	1	0	1344.1	97.1	101	37.1	1086.1	98.1	101	31.1	34.1	TCGA	5491	647
TCGA-D7-6527		CIN	intestinal		M	62	II	T2	1	0	1	0	2555.1	87.1	101	71.1	1470.1	97.1	101	42.1	56.6	TCGA	55066	1717
TCGA-D7-6528		CIN	intestinal		F	70	IB	T2	0	0	1	0	1410.1	98.1	101	41.1	1064.1	99.1	101	29.1	35.1	TCGA	48731	3273
TCGA-D7-6815		CIN	intestinal		F	70	IIB	T2	2	0	1	0	1469.1	98.1	101	42.1	1490.1	97.1	101	42.1	42.1	TCGA	11977	2699
TCGA-D7-6822		CIN	intestinal		M	77	IB	T2	0	0	1	0	1985.1	98.1	101	54.1	1183.1	97.1	101	34.1	44.1	TCGA	61456	3045
TCGA-D7-8570		EBV	intestinal		M	44	IIIB	T3	3a	0	1	0	2069.1	97.1	101	58.1	1325.1	96.1	101	37.1	47.6	TCGA	12083	401
TCGA-D7-A4YX		EBV	nos		M	63	IIB	T3	1	0	1	0	2071.1	97.1	101	59.1	1356.1	97.1	101	38.1	48.6	TCGA	8357	807
TCGA-EQ-5647		CIN	nos		F	86	IV	T4	3	1	1	0	2555.1	98.1	101	73.1	1349.1	97.1	101	39.1	56.1	TCGA	9817	835
TCGA-F1-6177		MSI	nos		M	90	I	T1b	1	NA	1	0	1160.1	99.1	101	34.1	1057.1	99.1	101	31.1	32.6	TCGA	74719	151531
TCGA-F1-6875		CIN	nos		M	79	IA	T2	0	0	1	0	2457.1	85.1	101	66.1	1151.1	98.1	101	32.1	49.1	TCGA	11421	2102
TCGA-FP-7998		EBV	diffuse		M	77	IIIC	T4a	3a	NA	1	0	2386.1	96.1	101	66.1	1193.1	97.1	101	34.1	50.1	TCGA	3265	83
TCGA-HF-7136		CIN	nos		M	NA	IIIA	T3	1	0	1	0	1258.1	97.1	101	36.1	1511.1	98.1	101	44.1	40.1	TCGA	10943	1449
TCGA-HU-8245		CIN	intestinal		M	72	IIA	T3	0	0	1	0	2127.1	97.1	101	59.1	1247.1	96.1	101	36.1	47.6	TCGA	7575	1740
TCGA-HU-8608		EBV	diffuse		M	70	IIIB	T4a	2	0	1	0	2565.1	97.1	101	73.1	1138.1	97.1	101	32.1	52.6	TCGA	8570	507
TCGA-HU-A4G6		EBV	intestinal		M	74	IA	T1b	0	0	1	0	1934.1	97.1	101	55.1	1439.1	95.1	101	42.1	48.6	TCGA	10971	996
TCGA-HU-A4H0		EBV	diffuse		M	72	IIIC	T4a	3b	0	1	0	2185.1	97.1	101	62.1	1521.1	93.1	101	43.1	52.6	TCGA	22147	712
TCGA-IN-7806		CIN	diffuse		M	50	IIB	T3	1	0	1	0	2590.1	95.1	101	69.1	1103.1	97.1	101	31.1	50.1	TCGA	9002	2002
