# Supplementary material for: Mutation hotspots at CTCF binding sites coupled to chromosomal instability in gastrointestinal cancers
Source: Nat Commun. 2018 Apr 18;9:1520. doi: 10.1038/s41467-018-03828-2 (PMC5906695; doi:10.1038/s41467-018-03828-2)
Supplement: Supplementary file 5 — Supplementary Data 2 [file 41467_2018_3828_MOESM5_ESM.xlsx]

## Sheet: SData4
Supplementary Data 4. Epigenetic Features For Lasso Selection
Feature	Tissue	Source
mean replication time	cell lines	ENCODE
H3K27Ac	normal gastric	SG
H3K4Me1	normal gastric	SG
H3K4Me3	normal gastric	SG
H3K27Ac	tumor	SG
H3K4Me1	tumor	SG
H3K4Me3	tumor	SG
H3K27Ac	gastric cancer cell lines	SG
H3K4Me1	gastric cancer cell lines	SG
H3K4Me3	gastric cancer cell lines	SG
H3K27ac	Gastric (E094)	Roadmap Epigenome
H3K27ac	Stomach Smooth Muscle (E111)	Roadmap Epigenome
H3K27ac	Fetal Stomach (E092)	Roadmap Epigenome
H3K36me3	Gastric (E094)	Roadmap Epigenome
H3K36me3	Stomach Smooth Muscle (E111)	Roadmap Epigenome
H3K36me3	Stomach Mucosa (E110)	Roadmap Epigenome
H3K36me3	Fetal Stomach (E092)	Roadmap Epigenome
H3K4me3	Gastric (E094)	Roadmap Epigenome
H3K4me3	Stomach Smooth Muscle (E111)	Roadmap Epigenome
H3K4me3	Stomach Mucosa (E110)	Roadmap Epigenome
H3K4me3	Fetal Stomach (E092)	Roadmap Epigenome
Dnase	Gastric (E094)	Roadmap Epigenome
Dnase	Fetal Stomach (E092)	Roadmap Epigenome
H3K9ac	Stomach Smooth Muscle (E111)	Roadmap Epigenome
H3K9ac	Stomach Mucosa (E110)	Roadmap Epigenome
H3K27me3	Gastric (E094)	Roadmap Epigenome
H3K27me3	Stomach Smooth Muscle (E111)	Roadmap Epigenome
H3K27me3	Stomach Mucosa (E110)	Roadmap Epigenome
H3K27me3	E092	Roadmap Epigenome
H3K9me3	Gastric (E094)	Roadmap Epigenome
H3K9me3	Stomach Smooth Muscle (E111)	Roadmap Epigenome
H3K9me3	Stomach Mucosa (E110)	Roadmap Epigenome
H3K9me3	Fetal Stomach (E092)	Roadmap Epigenome
H3K4me1	Gastric (E094)	Roadmap Epigenome
H3K4me1	Stomach Smooth Muscle (E111)	Roadmap Epigenome
H3K4me1	Stomach Mucosa (E110)	Roadmap Epigenome
H3K4me1	Fetal Stomach (E092)	Roadmap Epigenome
H2AK5ac	meta	Roadmap Epigenome
H2AK9ac	meta	Roadmap Epigenome
H2A	meta	Roadmap Epigenome
H2BK120ac	meta	Roadmap Epigenome
H2BK12ac	meta	Roadmap Epigenome
H2BK15ac	meta	Roadmap Epigenome
H2BK20ac	meta	Roadmap Epigenome
H2BK5ac	meta	Roadmap Epigenome
H3K14ac	meta	Roadmap Epigenome
H3K18ac	meta	Roadmap Epigenome
H3K23ac	meta	Roadmap Epigenome
H3K23me2	meta	Roadmap Epigenome
H3K4ac	meta	Roadmap Epigenome
H3K4me2	meta	Roadmap Epigenome
H3K56ac	meta	Roadmap Epigenome
H3K79me1	meta	Roadmap Epigenome
H3K79me2	meta	Roadmap Epigenome
H3K9me1	meta	Roadmap Epigenome
H3T11ph	meta	Roadmap Epigenome
H4K12ac	meta	Roadmap Epigenome
H4K20me1	meta	Roadmap Epigenome
H4K5ac	meta	Roadmap Epigenome
H4K8ac	meta	Roadmap Epigenome
H4K91ac	meta	Roadmap Epigenome
AllTFBS	ENCODE cell lines	ENCODE
AP2ALPHA	ENCODE cell lines	ENCODE
AP2GAMMA	ENCODE cell lines	ENCODE
ATF3	ENCODE cell lines	ENCODE
BAF155	ENCODE cell lines	ENCODE
BAF170	ENCODE cell lines	ENCODE
BATF	ENCODE cell lines	ENCODE
BCL11A	ENCODE cell lines	ENCODE
BCL3	ENCODE cell lines	ENCODE
BCLAF1	ENCODE cell lines	ENCODE
BDP1	ENCODE cell lines	ENCODE
BHLHE40	ENCODE cell lines	ENCODE
BRCA1	ENCODE cell lines	ENCODE
BRF1	ENCODE cell lines	ENCODE
BRF2	ENCODE cell lines	ENCODE
BRG1	ENCODE cell lines	ENCODE
CCNT2	ENCODE cell lines	ENCODE
CEBPB	ENCODE cell lines	ENCODE
CFOS	ENCODE cell lines	ENCODE
CHD2	ENCODE cell lines	ENCODE
CJUN	ENCODE cell lines	ENCODE
CMYC	ENCODE cell lines	ENCODE
CTBP2	ENCODE cell lines	ENCODE
CTCF	ENCODE cell lines	ENCODE
CTCFL	ENCODE cell lines	ENCODE
E2F1	ENCODE cell lines	ENCODE
E2F4	ENCODE cell lines	ENCODE
E2F6	ENCODE cell lines	ENCODE
EBF	ENCODE cell lines	ENCODE
EBF1	ENCODE cell lines	ENCODE
EGFPFOS	ENCODE cell lines	ENCODE
EGFPGATA2	ENCODE cell lines	ENCODE
EGFPHDAC8	ENCODE cell lines	ENCODE
EGFPJUNB	ENCODE cell lines	ENCODE
EGFPJUND	ENCODE cell lines	ENCODE
EGFPNR4A1	ENCODE cell lines	ENCODE
EGR1	ENCODE cell lines	ENCODE
ELF1	ENCODE cell lines	ENCODE
ELK4	ENCODE cell lines	ENCODE
ERALPHA	ENCODE cell lines	ENCODE
ERRA	ENCODE cell lines	ENCODE
ETS1	ENCODE cell lines	ENCODE
FOSL1	ENCODE cell lines	ENCODE
FOSL2	ENCODE cell lines	ENCODE
FOXA1	ENCODE cell lines	ENCODE
FOXA2	ENCODE cell lines	ENCODE
GABP	ENCODE cell lines	ENCODE
GATA2	ENCODE cell lines	ENCODE
GATA3	ENCODE cell lines	ENCODE
GCN5	ENCODE cell lines	ENCODE
GR	ENCODE cell lines	ENCODE
GRP20	ENCODE cell lines	ENCODE
GTF2B	ENCODE cell lines	ENCODE
GTF2F1	ENCODE cell lines	ENCODE
HAE2F1	ENCODE cell lines	ENCODE
HDAC2	ENCODE cell lines	ENCODE
HEY1	ENCODE cell lines	ENCODE
HMGN3	ENCODE cell lines	ENCODE
HNF4A	ENCODE cell lines	ENCODE
HNF4G	ENCODE cell lines	ENCODE
HSF1	ENCODE cell lines	ENCODE
INI1	ENCODE cell lines	ENCODE
IRF1	ENCODE cell lines	ENCODE
IRF3	ENCODE cell lines	ENCODE
IRF4	ENCODE cell lines	ENCODE
JUND	ENCODE cell lines	ENCODE
MAFF	ENCODE cell lines	ENCODE
MAFK	ENCODE cell lines	ENCODE
MAX	ENCODE cell lines	ENCODE
MEF2A	ENCODE cell lines	ENCODE
MEF2C	ENCODE cell lines	ENCODE
MXI1	ENCODE cell lines	ENCODE
NANOG	ENCODE cell lines	ENCODE
NELFE	ENCODE cell lines	ENCODE
NFE2	ENCODE cell lines	ENCODE
NFKB	ENCODE cell lines	ENCODE
NFYA	ENCODE cell lines	ENCODE
NFYB	ENCODE cell lines	ENCODE
NRF1	ENCODE cell lines	ENCODE
NRSF	ENCODE cell lines	ENCODE
Oct.02	ENCODE cell lines	ENCODE
P300	ENCODE cell lines	ENCODE
PAX5C20	ENCODE cell lines	ENCODE
PAX5N19	ENCODE cell lines	ENCODE
PBX3	ENCODE cell lines	ENCODE
PGC1A	ENCODE cell lines	ENCODE
POL2	ENCODE cell lines	ENCODE
POL24H8	ENCODE cell lines	ENCODE
POL2B	ENCODE cell lines	ENCODE
POL2PHOSPHOS2	ENCODE cell lines	ENCODE
POL3	ENCODE cell lines	ENCODE
POU2F2	ENCODE cell lines	ENCODE
POU5F1	ENCODE cell lines	ENCODE
PRDM1	ENCODE cell lines	ENCODE
PU.1	ENCODE cell lines	ENCODE
RAD21	ENCODE cell lines	ENCODE
RFX5	ENCODE cell lines	ENCODE
RPC155	ENCODE cell lines	ENCODE
RXRA	ENCODE cell lines	ENCODE
SIN3AK20	ENCODE cell lines	ENCODE
SIRT6	ENCODE cell lines	ENCODE
SIX5	ENCODE cell lines	ENCODE
SMC3	ENCODE cell lines	ENCODE
SP1	ENCODE cell lines	ENCODE
SP2	ENCODE cell lines	ENCODE
SPT20	ENCODE cell lines	ENCODE
SREBP1	ENCODE cell lines	ENCODE
SREBP2	ENCODE cell lines	ENCODE
SRF	ENCODE cell lines	ENCODE
STAT1	ENCODE cell lines	ENCODE
STAT2	ENCODE cell lines	ENCODE
STAT3	ENCODE cell lines	ENCODE
SUZ12	ENCODE cell lines	ENCODE
TAF1	ENCODE cell lines	ENCODE
TAF7	ENCODE cell lines	ENCODE
TAL1	ENCODE cell lines	ENCODE
TBP	ENCODE cell lines	ENCODE
TCF12	ENCODE cell lines	ENCODE
TCF4	ENCODE cell lines	ENCODE
TFIIIC110	ENCODE cell lines	ENCODE
THAP1	ENCODE cell lines	ENCODE
TR4	ENCODE cell lines	ENCODE
USF1	ENCODE cell lines	ENCODE
USF2	ENCODE cell lines	ENCODE
WHIP	ENCODE cell lines	ENCODE
XRCC4	ENCODE cell lines	ENCODE
YY1	ENCODE cell lines	ENCODE
ZBTB33	ENCODE cell lines	ENCODE
ZBTB7A	ENCODE cell lines	ENCODE
ZEB1	ENCODE cell lines	ENCODE
ZNF143	ENCODE cell lines	ENCODE
ZNF274	ENCODE cell lines	ENCODE
ZZZ3	ENCODE cell lines	ENCODE
