# Supplementary material for: Mutation hotspots at CTCF binding sites coupled to chromosomal instability in gastrointestinal cancers
Source: Nat Commun. 2018 Apr 18;9:1520. doi: 10.1038/s41467-018-03828-2 (PMC5906695; doi:10.1038/s41467-018-03828-2)
Supplement: Supplementary file 8 — Supplementary Data 5 [file 41467_2018_3828_MOESM8_ESM.zip]

Archive with 50 entries (34 files):
- Rmarkdowns/Figure 1/
- Rmarkdowns/Figure 1/Figure1_summary_of_data_rev.html
- Rmarkdowns/Figure 1/Figure1_summary_of_data_rev.Rmd
- Rmarkdowns/Figure 2/
- Rmarkdowns/Figure 2/Figure2_indel_candidates_rev.html
- Rmarkdowns/Figure 2/Figure2_indel_candidates_rev.Rmd
- Rmarkdowns/Figure 3/
- Rmarkdowns/Figure 3/Figure3_CBS_SNV_hotspots_rev.html
- Rmarkdowns/Figure 3/Figure3_CBS_SNV_hotspots_rev.Rmd
- Rmarkdowns/Figure 4/
- Rmarkdowns/Figure 4/Figure4_CBS_CTCF_motifs_rev.html
- Rmarkdowns/Figure 4/Figure4_CBS_CTCF_motifs_rev.Rmd
- Rmarkdowns/Figure 5/
- Rmarkdowns/Figure 5/Figure5_SNV_candidates_rev.html
- Rmarkdowns/Figure 5/Figure5_SNV_candidates_rev.Rmd
- Rmarkdowns/Figure 6/
- Rmarkdowns/Figure 6/Figure6_pancancer_rev.html
- Rmarkdowns/Figure 6/Figure6_pancancer_rev.Rmd
- Rmarkdowns/Figure 7/
- Rmarkdowns/Figure 7/Figure7_CNV_breakpoints_rev.html
- Rmarkdowns/Figure 7/Figure7_CNV_breakpoints_rev.Rmd
- Rmarkdowns/Supplementary Figure 1/
- Rmarkdowns/Supplementary Figure 1/Supplementary_Figure1_Summary_of_data_rev.html
- Rmarkdowns/Supplementary Figure 1/Supplementary_Figure1_Summary_of_data_rev.Rmd
- Rmarkdowns/Supplementary Figure 10/
- Rmarkdowns/Supplementary Figure 10/supplementary_Figure10_cnv_residual_expression_rev.html
- Rmarkdowns/Supplementary Figure 10/supplementary_Figure10_cnv_residual_expression_rev.Rmd
- Rmarkdowns/Supplementary Figure 11/
- Rmarkdowns/Supplementary Figure 11/Supplementary_Figure11_tissue_specific_pancancer_rev.html
- Rmarkdowns/Supplementary Figure 11/Supplementary_Figure11_tissue_specific_pancancer_rev.Rmd
- Rmarkdowns/Supplementary Figure 2/
- Rmarkdowns/Supplementary Figure 2/Supplementary_Figure2_feature_models_rev.html
- Rmarkdowns/Supplementary Figure 2/Supplementary_Figure2_feature_models_rev.Rmd
- Rmarkdowns/Supplementary Figure 3/
- Rmarkdowns/Supplementary Figure 3/supplementary_Figure3_hotspot_mutation_location_rev.html
- Rmarkdowns/Supplementary Figure 3/supplementary_Figure3_hotspot_mutation_location_rev.Rmd
- Rmarkdowns/Supplementary Figure 4/
- Rmarkdowns/Supplementary Figure 4/Supplementary_Figure4_correlation_mutrate_mutsig_rev.html
- Rmarkdowns/Supplementary Figure 4/Supplementary_Figure4_correlation_mutrate_mutsig_rev.Rmd
- Rmarkdowns/Supplementary Figure 5/
- Rmarkdowns/Supplementary Figure 5/Supplementary_Figure5_scatter_hotspots_significance_rev.html
- Rmarkdowns/Supplementary Figure 5/Supplementary_Figure5_scatter_hotspots_significance_rev.Rmd
- Rmarkdowns/Supplementary Figure 9/
- Rmarkdowns/Supplementary Figure 9/supplementary_Figure9_sg_expression_rev.html
- Rmarkdowns/Supplementary Figure 9/supplementary_Figure9_sg_expression_rev.Rmd
- Rmarkdowns/Table/
- Rmarkdowns/Table/Supplementary_Table1_meta_data_epigenetic_features_rev.html
- Rmarkdowns/Table/Supplementary_Table1_meta_data_epigenetic_features_rev.Rmd
- Rmarkdowns/Table/supplementary_Table3_5_analysis_results_rev.html
- Rmarkdowns/Table/supplementary_Table3_5_analysis_results_rev.Rmd
