# Supplementary material for: Mutation hotspots at CTCF binding sites coupled to chromosomal instability in gastrointestinal cancers
Source: Nat Commun. 2018 Apr 18;9:1520. doi: 10.1038/s41467-018-03828-2 (PMC5906695; doi:10.1038/s41467-018-03828-2)
Supplement: Supplementary file 8 — Supplementary Data 5 [file 41467_2018_3828_MOESM8_ESM.zip › Rmarkdowns/Figure 6/Figure6_pancancer_rev.Rmd]

---
title: "Figure 6 - Pancancer"
output: html_document
---

This is the R Markdown for Figure 6, which consists of 3 parts.

```{r,echo=FALSE}
suppressWarnings(suppressMessages(source('mutrec-lib.R')))

suppressWarnings(suppressMessages(library(BSgenome.Hsapiens.UCSC.hg19)))
suppressWarnings(suppressMessages(library(ggplot2)))
```

## Figure A
Proportions of mutated samples that overlapped with CBS hotspots for each cancer type
```{r}
hotspot <- read.delim("LRmodel_hotspot_nonMSI_prefiltered-5_corrected.tsv", stringsAsFactors=FALSE)
hotspot$mut_region=rownames(hotspot)
hotspot=GRanges(seqnames=hotspot$chrom,IRanges(start=hotspot$start,end=hotspot$end),mut_region=hotspot$mut_region,pval=hotspot$pval,fdr=hotspot$fdr)
hotspot=hotspot[which(hotspot$pval<(0.01/2533374732))]
hotspot=reduce(hotspot)
hotspot$hotspot=c(1:length(hotspot))

# Identify CTCF hotspot
roi.ctcf <- bed.to.granges("ctcf_motif_union.bed")
ctcf.hotspot=hotspot[unique(queryHits(findOverlaps(hotspot,roi.ctcf)))]
other.hotspot=hotspot[-unique(queryHits(findOverlaps(hotspot,roi.ctcf)))]

# read in maf file
maf.gastric <- maf.to.granges('gastric_RF_prefiltered.MAF')
maf.gastric$ctype=as.character(maf.gastric$ctype)
maf.gastric$ctype="gastric"
seqi = seqinfo(Hsapiens)[intersect(seqnames(seqinfo(Hsapiens))[1:23],as.character(seqnames(maf.gastric)))]
maf.gastric=maf.gastric[which(seqnames(maf.gastric) %in% seqnames(seqi))] # 4139879
maf.gastric=maf.gastric[-which(maf.gastric$sid %in% c("tan2001206", "tan20021007", "tan980319", "tan2000986", "tan980436"))] # 4116299

maf.pancan <- maf.to.granges('pancancer.maf.compact.filt500k.classes')
maf.pancan=maf.pancan[which(seqnames(maf.pancan) %in% seqnames(seqi))] # 11598778

maf.total=c(maf.pancan,maf.gastric) # 15715077
maf.total=maf.total[-which(maf.total$ctype=="all")] # 15707250 remove ALL cancer as it only has 1 sample
# number of cancer types
length(unique(maf.total$ctype)) # 22

# number of individuals per cancer type
maf.total$sid=as.character(maf.total$sid)
maf.total$ctype=as.character(maf.total$ctype)
maf.total=as.data.frame(maf.total)
maf.total=maf.total[with(maf.total, order(ctype,sid)),]
ind.maf=split(maf.total, maf.total$ctype) # split by cancer type, 22 cancers
sample.count=sapply(ind.maf, function(x) {length(unique(x$sid))}) # number of samples per cancer type
print(sample.count)

mut.count=sapply(ind.maf, function(x) {nrow(x)}) # number of mutations per cancer type
print(mut.count)

plot(x=sample.count,y=mut.count,xlab="Number of samples",ylab="Number of mutations",col="blue",pch=19)
text(x=sample.count,y=mut.count,labels=names(sample.count),cex=0.7,pos=3)
abline(lm(mut.count~sample.count),col="red")

log.sample=log10(sample.count)
log.mut=log10(mut.count)

plot(x=log.sample,y=log.mut,xlab="log10(number of samples)",ylab="log10(number of mutations)",col="blue",pch=19)
text(x=log.sample,y=log.mut,labels=names(sample.count),cex=0.7,pos=3)
abline(lm(log.mut~log.sample),col="red")

hist(mut.count)

df=data.frame(ctype=names(mut.count),mut=as.numeric(mut.count))
ggplot(df,aes(x=ctype,y=mut,col=ctype))+geom_point()+theme(axis.text.x = element_text(angle = 90, hjust = 1))+
  ggtitle("Number of mutations per cancer type")

maf.total$sid=factor(maf.total$sid,levels=unique(maf.total$sid))
ind.maf2=split(maf.total, maf.total$sid) # split by sample IDs, 1044 samples
ind.maf2=sapply(ind.maf2, function(x) {nrow(x)})
print(ind.maf2)
hist(ind.maf2)
df=data.frame(ctype=rep(unique(maf.total$ctype),as.numeric(sample.count)),mut=as.numeric(ind.maf2))
ggplot(df,aes(x=ctype,y=mut,col=ctype))+geom_point()+
  theme(axis.text.x = element_text(angle = 90, hjust = 1))+
  ggtitle("Number of mutations per sample in each cancer type")
```

Set cutoff as 200000 mutations, remove samples with more than 200000 mutation count.
```{r}
sum(ind.maf2>=200000) # 12, 2 of which are gastric samples
maf.total=c(maf.pancan,maf.gastric) # 15715077
maf.total=maf.total[-which(maf.total$ctype=="all")] # 15707250
maf.total$ctype=as.character(maf.total$ctype)
maf.total$sid=as.character(maf.total$sid)
maf.total$ctype=factor(maf.total$ctype)
maf.total2=maf.total[which(! maf.total$sid %in% names(ind.maf2[which(ind.maf2>=200000)]))] # 12255155
length(unique(maf.total2$ctype)) # 22
ind.maf4=split(maf.total2, maf.total2$ctype) # split by cancer type
sample.count4=sapply(ind.maf4, function(x) {length(unique(x$sid))}) # 1032
print(sample.count4) # number of samples per cancer type

# Find the number of mutated samples at the CBS hotspots (11)
ovl=findOverlaps(maf.total2,ctcf.hotspot) # 128
pancan.cbs=maf.total2[queryHits(ovl)]

ind.cbs=split(pancan.cbs, pancan.cbs$ctype) # 22
cbs.count=sapply(ind.cbs, function(x) {length(unique(x$sid))})
print(cbs.count) # number of samples that overlapped with CBS hotspots per cancer type
mut.frac=cbs.count/sample.count4
print(mut.frac)
nonmut.frac=(sample.count4-cbs.count)/sample.count4
unique(mut.frac+nonmut.frac)

### stacked barplot
df=data.frame(ctype=rep(names(sample.count4),2),group=rep(c("mut","nonmut"),each=22),rate=c(mut.frac,nonmut.frac)) # 44
df$cancer=rep(c("Acute myeloid leukemia",
                "Astrocytoma","Bladder urothelial carcinoma",
                "Brain cancer","Breast cancer",
                "Chronic lymphocytic leukemia","Colorectal cancer","Gastric cancer",
                "Head and neck squamous cell","Kidney chromophobe",
                "Kidney renal clear cell carcinoma","Liver hepatocellular carcinoma",
                "Lung adenocarcinoma","Lung squamous cell carcinoma",
                "Lymphoma","Medulloblastoma",
                "Ovarian cancer","Pancreas adenocarcinoma",
                "Prostate adenocarcinoma","Skin cutaneous melanoma",
                "Thyroid cancer","Uterine corpus endometrial carcinoma"),2)
# remove cancer types with less than 10 samples
df$ctype=as.character(df$ctype)
df=df[which(! df$ctype %in% names(sample.count4[which(sample.count4<10)])),] # AML, OV and THCA have less than 10 samples

ggplot(df,aes(x=cancer,y=rate,fill=group))+geom_bar(stat="identity",position=position_stack(reverse=TRUE))+
  coord_flip()+scale_fill_manual(values=c("#FF6633","#999999"))+
  theme(text = element_text(size=20),axis.text.x = element_text(size=20),legend.position="none",panel.background =element_rect(fill = "white", color="black"))

# cutoff at 0.3
nonmut.frac2=0.3-mut.frac

df2=data.frame(ctype=rep(names(sample.count4),2),group=rep(c("mut","nonmut"),each=22),rate=c(mut.frac,nonmut.frac2)) #44
df2$cancer=rep(c("Acute myeloid leukemia",
                "Astrocytoma","Bladder urothelial carcinoma",
                "Brain cancer","Breast cancer",
                "Chronic lymphocytic leukemia","Colorectal cancer","Gastric cancer",
                "Head and neck squamous cell","Kidney chromophobe",
                "Kidney renal clear cell carcinoma","Liver hepatocellular carcinoma",
                "Lung adenocarcinoma","Lung squamous cell carcinoma",
                "Lymphoma","Medulloblastoma",
                "Ovarian cancer","Pancreas adenocarcinoma",
                "Prostate adenocarcinoma","Skin cutaneous melanoma",
                "Thyroid cancer","Uterine corpus endometrial carcinoma"),2)
# remove cancer types with less than 10 samples
df2$ctype=as.character(df2$ctype)
df2=df2[which(! df2$ctype %in% names(sample.count4[which(sample.count4<10)])),] # AML, OV and UCEC have less than 10 samples

cancer.type=df2[which(df2$group=="mut"),]
cancer.type=cancer.type[order(cancer.type$rate,decreasing=FALSE),]
cancer.type=cancer.type$ctype
df2$ctype=factor(df2$ctype,levels=cancer.type)
df2=df2[order(df2$ctype),]
df2$cancer=factor(df2$cancer,levels=unique(df2$cancer))

ggplot(df2,aes(x=cancer,y=rate,fill=group))+geom_bar(stat="identity",position=position_stack(reverse=TRUE))+
  coord_flip()+scale_fill_manual(values=c("#FF6633","#999999"))+
  theme(text = element_text(size=20),axis.text.x = element_text(size=20),legend.position="none",panel.background =element_rect(fill = "white", color="black"))
```

## Figure C
Proportion of samples in each cancer type that overlap with each of the 11 CTCF hotspots
```{r}
# For each of the 11 CTCF hotspots, barplot showing the number of mutated samples contributed by each ctype
k <- read.delim("gastric_hotspot_snv_unique_annotated_remove5_corrected.tsv", stringsAsFactors=FALSE)
k=GRanges(k$chrom,IRanges(k$start,k$end),pval=k$pval)
z=findOverlaps(ctcf.hotspot,k) # 11
ovl=ctcf.hotspot[queryHits(z)]
ovl$pval=k[subjectHits(z)]$pval
ovl=as.data.frame(ovl)
ovl=ovl[order(ovl$pval,decreasing=FALSE),]
print(ovl)
print(as.data.frame(ctcf.hotspot))
# reorder ctcf.hotspot according to increasing p-values
ctcf.hotspot=ctcf.hotspot[as.numeric(rownames(ovl))] # arrange in decreasing significance
ctcf.hotspot$hotspot=paste("hotspot",c(1:11),sep="")
ovl=findOverlaps(maf.total2,ctcf.hotspot) # 128
pancan.cbs=maf.total2[queryHits(ovl)]
pancan.cbs$hotspot=ctcf.hotspot[subjectHits(ovl)]$hotspot
pancan.cbs=as.data.frame(pancan.cbs)
pancan.cbs=aggregate(sid~ctype+hotspot,pancan.cbs,unique) # 33
pancan.cbs$count=numeric(nrow(pancan.cbs))
for (i in 1:nrow(pancan.cbs)){
  pancan.cbs$count[i]=length(pancan.cbs$sid[[i]])
}
pancan.cbs$hotspot=factor(pancan.cbs$hotspot,levels=ctcf.hotspot$hotspot)

# in proportions
pancan.cbs$prop=numeric(nrow(pancan.cbs))
for(i in 1:nrow(pancan.cbs)){
  pancan.cbs$prop[i]=pancan.cbs$count[i]/sample.count4[pancan.cbs$ctype[i]]
}
# remove cancer types with less than 10 samples
pancan.cbs=pancan.cbs[which(!pancan.cbs$ctype %in% names(sample.count4[which(sample.count4<10)])),] # 33

# stacked barplot
ggplot(pancan.cbs,aes(x=hotspot,y=prop,fill=ctype))+geom_bar(stat="identity",colour="black")+
  theme(axis.text.x = element_text(angle = 90, hjust = 1))+
  theme(text = element_text(size=20),axis.text.x = element_text(size=20),legend.position="none",panel.background =element_rect(fill = "white", color="black"))+
  theme(legend.position = "right")+
  scale_fill_brewer(palette = "Set1")

# clustered barplot
pancan.cbs2=data.frame(ctype=rep(unique(pancan.cbs$ctype),each=length(unique(pancan.cbs$hotspot))),hotspot=rep(unique(pancan.cbs$hotspot),length(unique(pancan.cbs$ctype))))
pancan.cbs2=merge(pancan.cbs2,pancan.cbs,by=c("ctype","hotspot"),all.x=TRUE)
pancan.cbs2$prop=ifelse(is.na(pancan.cbs2$prop),0,pancan.cbs2$prop)
pancan.cbs2$perc=pancan.cbs2$prop*100

ggplot(pancan.cbs2,aes(x=hotspot,y=perc,fill=ctype))+geom_bar(stat="identity",colour="black",position = "dodge")+
  theme(axis.text.x = element_text(angle = 90, hjust = 1))+
  theme(text = element_text(size=20),axis.text.x = element_text(size=20),legend.position="none",panel.background =element_rect(fill = "white", color="black"))+
  theme(legend.position = "right")+
  scale_fill_brewer(palette = "Set1")
```

## Figure B
Mutation rate in overlaps between CBS hotspots and each cancer type
```{r}
# Find the number of mutated samples at overlap regions of ctcf motif and ctcf peak
ctcf.motif=read.table("fimo_all.txt",sep="\t")
unique(ctcf.motif$V4-ctcf.motif$V3)+1 #19
ctcf.motif=GRanges(seqnames=ctcf.motif$V2,IRanges(start=ctcf.motif$V3,end=ctcf.motif$V4),pval=ctcf.motif$V7,qval=ctcf.motif$V8,dir=ctcf.motif$V5,motif=ctcf.motif$V9)
length(ctcf.motif)

ctcf.peak=import("CTCF.bw")
sum(ctcf.peak$score>0)

z=findOverlaps(ctcf.peak,ctcf.motif) # 183666
ctcf.peak.ovl=ctcf.peak[queryHits(z)]
ctcf.peak.ovl=as.data.frame(ctcf.peak.ovl)
ctcf.peak.ovl=unique(ctcf.peak.ovl) # 157222
ctcf.motif.ovl=ctcf.motif[subjectHits(z)]
ctcf.motif.ovl=as.data.frame(ctcf.motif.ovl)
ctcf.motif.ovl=unique(ctcf.motif.ovl) # 125228
ctcf.motif.ovl=GRanges(seqnames=ctcf.motif.ovl$seqnames,IRanges(start=ctcf.motif.ovl$start,end=ctcf.motif.ovl$end),pval=ctcf.motif.ovl$pval,qval=ctcf.motif.ovl$qval,dir=ctcf.motif.ovl$dir,motif=ctcf.motif.ovl$motif)

# extend regions by 5bp
ctcf.motif.ovl=ctcf.motif.ovl+5

ovl=findOverlaps(maf.total2,ctcf.motif.ovl) # 16722
pancan.cbs=maf.total2[unique(queryHits(ovl))] # 15152
ind.cbs=split(pancan.cbs, pancan.cbs$ctype)
cbs.count=sapply(ind.cbs, function(x) {length(unique(x$sid))}) # number of samples per cancer type that overlapped with CBS hotspots
print(cbs.count)

cbs.mut.count=sapply(ind.cbs, function(x) {length(x)}) # number of mutations per cancaer type that overlapped with CBS hotspots
print(cbs.mut.count)

# calculate mutation rate
df2=data.frame(ctype=names(sample.count4),mut.rate=cbs.mut.count/(sum(width(ctcf.motif.ovl))*sample.count4))
df2=df2[which(!df2$ctype %in% names(sample.count4[which(sample.count4<10)])),] # 19
df2$ctype=as.character(df2$ctype)
df2$ctype=factor(df2$ctype,levels=cancer.type)

ggplot(df2,aes(x=ctype,y=mut.rate))+geom_bar(stat="identity",position=position_stack(reverse=TRUE),colour="black")+
  coord_flip()+
  theme(text = element_text(size=20),axis.text.x = element_text(size=20),legend.position="none",panel.background =element_rect(fill = "white", color="black"))
```
