# Supplementary material for: Mutation hotspots at CTCF binding sites coupled to chromosomal instability in gastrointestinal cancers
Source: Nat Commun. 2018 Apr 18;9:1520. doi: 10.1038/s41467-018-03828-2 (PMC5906695; doi:10.1038/s41467-018-03828-2)
Supplement: Supplementary file 8 — Supplementary Data 5 [file 41467_2018_3828_MOESM8_ESM.zip › Rmarkdowns/Supplementary Figure 10/supplementary_Figure10_cnv_residual_expression_rev.Rmd]

---
title: "Supplementary Figure 10 - CNV residual expression"
output: html_document
---

This is the R Markdown for Supplementary Figure 10, which consists of 3 parts.

```{r,echo=FALSE}
suppressWarnings(suppressMessages(source("mutrec-lib.R")))

suppressWarnings(suppressMessages(library(ggplot2)))
```

## Figure A-C
Boxplots for cnv residual expression
```{r}
residual.expr.boxplot <- function(gene, mut.samples, rnaseq.data, samples) {
  expr=rnaseq.data[rnaseq.data[,1]==gene,]
  expr=(expr[-1])
  expr.v=as.numeric(expr)

  cnv.gene=as.numeric(cnv.wgs[row.names(cnv.wgs)==gene,])
  
  mut.status=rep("WT", 35)
  names(mut.status)=names(rnaseq.data)[-1]
  mut.status[mut.samples]="MUT"  
  
  df=data.frame(expr=expr.v,cnv=cnv.gene,purity=purity.wgs[,2],mut=mut.status)  
  model=glm(expr~cnv+purity+cnv*purity, data=df)
  print(summary(model)$coefficients)
  
  residual.exp=expr.v-model$fitted.values
  residual.exp.wt=residual.exp[mut.status=="WT"]
  residual.exp.mut=residual.exp[mut.status=="MUT"]
  df=cbind(df,residual.exp)
  print(wilcox.test(residual.exp.wt,residual.exp.mut))
  
  p=ggplot(df, aes(x=factor(mut.status, levels = c("WT","MUT")), y=residual.exp))+ stat_boxplot(geom ='errorbar')+geom_boxplot(outlier.shape = NA)+
    geom_jitter(aes(colour=mut.status), size=2,width=0.1)+ scale_color_brewer(palette="Paired")+ylab(paste(gene,"expression"))+xlab(NULL)+
    theme(text = element_text(size=20),axis.text.x = element_text(size=20))+theme(legend.position="none") +
    theme(panel.grid.major = element_blank(),
          panel.grid.minor = element_blank(),
          panel.background = element_blank(),
          axis.line = element_line(colour="black"))
  print(p)
}

rnaseq.tcga=read.table("STAD.rnaseqv2_RSEM_genes_normalized_WGS.txt", header=T, sep="\t", check.names=F, stringsAsFactors = F)
rnaseq.tcga=rnaseq.tcga[-1,]
names(rnaseq.tcga)=substr(names(rnaseq.tcga),1,15)
rnaseq.gene.id=do.call(rbind,strsplit(rnaseq.tcga[,1],"[|]"))
rnaseq.tcga[,1]=rnaseq.gene.id[,1]

tcga.samples=read.table("TCGA_sample_ID.txt", header=F, sep="\t", colClasses=c('character', 'character'))
tcga.samples[,1]=substr(tcga.samples[,1], 1, 15)

cnv=read.table("all_thresholded.by_genes.txt", header=T, sep="\t", check.names=F)
names(cnv)=substr(names(cnv),1,15)
cnv.wgs=cnv[,names(rnaseq.tcga)[-1]]
row.names(cnv.wgs)=cnv[,1]

purity=read.table("STAD_purity.csv", sep=",", header=F)
row.names(purity)=purity[,1]
purity.wgs=purity[names(rnaseq.tcga)[-1],] # 35 samples with purity estimates
```

## Figure A
CENPQ
```{r}
residual.expr.boxplot ("CENPQ", mut.samples=c("TCGA-CG-4442-01","TCGA-D7-6527-01","TCGA-D7-6822-01"), rnaseq.tcga, tcga.samples)
```

## Figure B
SPG20
```{r}
residual.expr.boxplot ("SPG20", mut.samples=c("TCGA-D7-6528-01", "TCGA-D7-6527-01", "TCGA-D7-6822-01"), rnaseq.tcga, tcga.samples)
```

## Figure C
KCNQ5
```{r}
residual.expr.boxplot ("KCNQ5", mut.samples=c("TCGA-BR-6452-01","TCGA-D7-6527-01","TCGA-BR-4280-01","TCGA-D7-6822-01"), rnaseq.tcga, tcga.samples)
```
