# Supplementary material for: Mutation hotspots at CTCF binding sites coupled to chromosomal instability in gastrointestinal cancers
Source: Nat Commun. 2018 Apr 18;9:1520. doi: 10.1038/s41467-018-03828-2 (PMC5906695; doi:10.1038/s41467-018-03828-2)
Supplement: Supplementary file 8 — Supplementary Data 5 [file 41467_2018_3828_MOESM8_ESM.zip › Rmarkdowns/Supplementary Figure 11/Supplementary_Figure11_tissue_specific_pancancer_rev.Rmd]

---
title: "Supplementary Figure 11 - Tissue specific pancancer"
output: html_document
---

This is the R Markdown for Supplementary Figure 11, which consists of 1 part.

```{r,echo=FALSE}
suppressWarnings(suppressMessages(source('mutrec-lib.R')))

suppressWarnings(suppressMessages(library(BSgenome.Hsapiens.UCSC.hg19)))
suppressWarnings(suppressMessages(library(ggplot2)))
```

## Figure A
Tissue specific version of Figure 6B
```{r}
hotspot <- read.delim("LRmodel_hotspot_nonMSI_prefiltered-5_corrected.tsv", stringsAsFactors=FALSE)
hotspot$mut_region=rownames(hotspot)
hotspot=GRanges(seqnames=hotspot$chrom,IRanges(start=hotspot$start,end=hotspot$end),mut_region=hotspot$mut_region,pval=hotspot$pval,fdr=hotspot$fdr)
hotspot=hotspot[which(hotspot$pval<(0.01/2533374732))]
hotspot=reduce(hotspot)
hotspot$hotspot=c(1:length(hotspot))

# Identify CTCF hotspot
roi.ctcf <- bed.to.granges("ctcf_motif_union.bed")
ctcf.hotspot=hotspot[unique(queryHits(findOverlaps(hotspot,roi.ctcf)))]
other.hotspot=hotspot[-unique(queryHits(findOverlaps(hotspot,roi.ctcf)))]

# read in maf file
maf.gastric <- maf.to.granges('gastric_RF_prefiltered.MAF')
maf.gastric$ctype=as.character(maf.gastric$ctype)
maf.gastric$ctype="gastric"
seqi = seqinfo(Hsapiens)[intersect(seqnames(seqinfo(Hsapiens))[1:23],as.character(seqnames(maf.gastric)))]
maf.gastric=maf.gastric[which(seqnames(maf.gastric) %in% seqnames(seqi))] # 4139879
maf.gastric=maf.gastric[-which(maf.gastric$sid %in% c("tan2001206", "tan20021007", "tan980319", "tan2000986", "tan980436"))] # 4116299

maf.pancan <- maf.to.granges('pancancer.maf.compact.filt500k.classes')
maf.pancan=maf.pancan[which(seqnames(maf.pancan) %in% seqnames(seqi))] # 11598778

maf.total=c(maf.pancan,maf.gastric) # 15715077
maf.total=maf.total[-which(maf.total$ctype=="all")] # 15707250 remove ALL cancer as it only has 1 sample
# number of cancer types
length(unique(maf.total$ctype)) # 22

# number of individuals per cancer type
maf.total$sid=as.character(maf.total$sid)
maf.total$ctype=as.character(maf.total$ctype)
maf.total=as.data.frame(maf.total)
maf.total=maf.total[with(maf.total, order(ctype,sid)),]
ind.maf=split(maf.total, maf.total$ctype) # split by cancer type
sample.count=sapply(ind.maf, function(x) {length(unique(x$sid))}) # number of samples per cancer type
print(sample.count)

mut.count=sapply(ind.maf, function(x) {nrow(x)}) # number of mutations per cancer type
print(mut.count)

maf.total$sid=factor(maf.total$sid,levels=unique(maf.total$sid))
ind.maf2=split(maf.total, maf.total$sid) # 1044, split by sample IDs
ind.maf2=sapply(ind.maf2, function(x) {nrow(x)})
print(ind.maf2)
```

Set cutoff as 200000 mutations, remove samples with more than 200000 mutation count.
```{r}
sum(ind.maf2>=200000) # 12, 2 of which are gastric samples
maf.total=c(maf.pancan,maf.gastric) # 15715077
maf.total=maf.total[-which(maf.total$ctype=="all")] # 15707250
maf.total$ctype=as.character(maf.total$ctype)
maf.total$sid=as.character(maf.total$sid)
maf.total$ctype=factor(maf.total$ctype)
maf.total2=maf.total[which(! maf.total$sid %in% names(ind.maf2[which(ind.maf2>=200000)]))] # 12255155
length(unique(maf.total2$ctype)) # 22
ind.maf4=split(maf.total2, maf.total2$ctype) # split by cancer type
sample.count4=sapply(ind.maf4, function(x) {length(unique(x$sid))}) # 1032
print(sample.count4) # number of samples per cancer type

# Find the number of mutated samples at the CBS hotspots (11)
ovl=findOverlaps(maf.total2,ctcf.hotspot) # 128
pancan.cbs=maf.total2[queryHits(ovl)]
```

Tissue specific CBS
```{r,eval=FALSE}
ctcf.motif=read.table("fimo_all.txt",sep="\t")
unique(ctcf.motif$V4-ctcf.motif$V3)+1 # 19
ctcf.motif=GRanges(seqnames=ctcf.motif$V2,IRanges(start=ctcf.motif$V3,end=ctcf.motif$V4),pval=ctcf.motif$V7,qval=ctcf.motif$V8,dir=ctcf.motif$V5,motif=ctcf.motif$V9)
length(ctcf.motif)

ctcf.peak=import("CTCF.bw")
sum(ctcf.peak$score>0)

z=findOverlaps(ctcf.peak,ctcf.motif) # 183666
ctcf.peak.ovl=ctcf.peak[queryHits(z)]
ctcf.peak.ovl=as.data.frame(ctcf.peak.ovl)
ctcf.peak.ovl=unique(ctcf.peak.ovl) # 157222
ctcf.motif.ovl=ctcf.motif[subjectHits(z)]
ctcf.motif.ovl=as.data.frame(ctcf.motif.ovl)
ctcf.motif.ovl=unique(ctcf.motif.ovl) # 125228
ctcf.motif.ovl=GRanges(seqnames=ctcf.motif.ovl$seqnames,IRanges(start=ctcf.motif.ovl$start,end=ctcf.motif.ovl$end),pval=ctcf.motif.ovl$pval,qval=ctcf.motif.ovl$qval,dir=ctcf.motif.ovl$dir,motif=ctcf.motif.ovl$motif)

# ### Overlap between ctcf_motif, tf binding and dnase for each cancer type, if tissue cant be matched, use generic filter
# colorectal
dnase.peak=import("E084-DNase.hotspot.all.peaks.bed")
sum(dnase.peak$score>0)
dnase.peak=GRanges(seqnames=seqnames(dnase.peak),IRanges(start=start(dnase.peak),end=end(dnase.peak)))

dnase.fdr=read.table("E084-DNase.hotspot.fdr0.01.peaks.bed")
dnase.fdr=GRanges(seqnames=dnase.fdr$V1,IRanges(start=dnase.fdr$V2,end=dnase.fdr$V3))

dnase.mac=read.table("E084-DNase.macs2.narrowPeak")
dnase.mac=GRanges(seqnames=dnase.mac$V1,IRanges(start=dnase.mac$V2,dnase.mac$V3))

dnase=c(dnase.peak,dnase.fdr,dnase.mac)
dnase=reduce(dnase)
length(dnase)

z=findOverlaps(dnase,ctcf.motif.ovl)
dnase.ovl=dnase[queryHits(z)]
dnase.ovl=as.data.frame(dnase.ovl)
dnase.ovl=unique(dnase.ovl)
motif.ovl=ctcf.motif.ovl[subjectHits(z)]
motif.ovl=as.data.frame(motif.ovl)
motif.ovl=unique(motif.ovl) # 47308
roi.crc=with(motif.ovl,GRanges(seqnames,IRanges(start,end)))

# liver hepatocellular
dnase.mac=read.table("E118-DNase.macs2.narrowPeak")
dnase.mac=GRanges(seqnames=dnase.mac$V1,IRanges(start=dnase.mac$V2,dnase.mac$V3))

dnase=c(dnase.mac)
dnase=reduce(dnase)
length(dnase)

z=findOverlaps(dnase,ctcf.motif.ovl)
dnase.ovl=dnase[queryHits(z)]
dnase.ovl=as.data.frame(dnase.ovl)
dnase.ovl=unique(dnase.ovl)
motif.ovl=ctcf.motif.ovl[subjectHits(z)]
motif.ovl=as.data.frame(motif.ovl)
motif.ovl=unique(motif.ovl) # 58795
roi.lihc=with(motif.ovl,GRanges(seqnames,IRanges(start,end)))

# pancreas
dnase.peak=import("E098-DNase.hotspot.all.peaks.bed")
sum(dnase.peak$score>0)
dnase.peak=GRanges(seqnames=seqnames(dnase.peak),IRanges(start=start(dnase.peak),end=end(dnase.peak)))

dnase.fdr=read.table("E098-DNase.hotspot.fdr0.01.peaks.bed")
dnase.fdr=GRanges(seqnames=dnase.fdr$V1,IRanges(start=dnase.fdr$V2,end=dnase.fdr$V3))

dnase.mac=read.table("E098-DNase.macs2.narrowPeak")
dnase.mac=GRanges(seqnames=dnase.mac$V1,IRanges(start=dnase.mac$V2,dnase.mac$V3))

dnase=c(dnase.peak,dnase.fdr,dnase.mac)
dnase=reduce(dnase)
length(dnase)

z=findOverlaps(dnase,ctcf.motif.ovl)
dnase.ovl=dnase[queryHits(z)]
dnase.ovl=as.data.frame(dnase.ovl)
dnase.ovl=unique(dnase.ovl)
motif.ovl=ctcf.motif.ovl[subjectHits(z)]
motif.ovl=as.data.frame(motif.ovl)
motif.ovl=unique(motif.ovl) # 54840
roi.paad=with(motif.ovl,GRanges(seqnames,IRanges(start,end)))

# lung adeno/ lung squamous cell
dnase.peak=import("E088-DNase.hotspot.all.peaks.bed")
sum(dnase.peak$score>0)
dnase.peak=GRanges(seqnames=seqnames(dnase.peak),IRanges(start=start(dnase.peak),end=end(dnase.peak)))

dnase.fdr=read.table("E088-DNase.hotspot.fdr0.01.peaks.bed")
dnase.fdr=GRanges(seqnames=dnase.fdr$V1,IRanges(start=dnase.fdr$V2,end=dnase.fdr$V3))

dnase.mac=read.table("E088-DNase.macs2.narrowPeak")
dnase.mac=GRanges(seqnames=dnase.mac$V1,IRanges(start=dnase.mac$V2,dnase.mac$V3))

dnase=c(dnase.peak,dnase.fdr,dnase.mac)
dnase=reduce(dnase)
length(dnase)

z=findOverlaps(dnase,ctcf.motif.ovl)
dnase.ovl=dnase[queryHits(z)]
dnase.ovl=as.data.frame(dnase.ovl)
dnase.ovl=unique(dnase.ovl)
motif.ovl=ctcf.motif.ovl[subjectHits(z)]
motif.ovl=as.data.frame(motif.ovl)
motif.ovl=unique(motif.ovl) # 70758
roi.luad=with(motif.ovl,GRanges(seqnames,IRanges(start,end)))

# lymphoma
dnase.peak=import("E032-DNase.hotspot.all.peaks.bed")
sum(dnase.peak$score>0)
dnase.peak=GRanges(seqnames=seqnames(dnase.peak),IRanges(start=start(dnase.peak),end=end(dnase.peak)))

dnase.fdr=read.table("E032-DNase.hotspot.fdr0.01.peaks.bed")
dnase.fdr=GRanges(seqnames=dnase.fdr$V1,IRanges(start=dnase.fdr$V2,end=dnase.fdr$V3))

dnase.mac=read.table("E032-DNase.macs2.narrowPeak")
dnase.mac=GRanges(seqnames=dnase.mac$V1,IRanges(start=dnase.mac$V2,dnase.mac$V3))

dnase=c(dnase.peak,dnase.fdr,dnase.mac)
dnase=reduce(dnase)
length(dnase)

z=findOverlaps(dnase,ctcf.motif.ovl)
dnase.ovl=dnase[queryHits(z)]
dnase.ovl=as.data.frame(dnase.ovl)
dnase.ovl=unique(dnase.ovl)
motif.ovl=ctcf.motif.ovl[subjectHits(z)]
motif.ovl=as.data.frame(motif.ovl)
motif.ovl=unique(motif.ovl) # 56632
roi.lymp=with(motif.ovl,GRanges(seqnames,IRanges(start,end)))

# breast
dnase.peak=import("E028-DNase.hotspot.all.peaks.bed")
sum(dnase.peak$score>0)
dnase.peak=GRanges(seqnames=seqnames(dnase.peak),IRanges(start=start(dnase.peak),end=end(dnase.peak)))

dnase.fdr=read.table("E028-DNase.hotspot.fdr0.01.peaks.bed")
dnase.fdr=GRanges(seqnames=dnase.fdr$V1,IRanges(start=dnase.fdr$V2,end=dnase.fdr$V3))

dnase.mac=read.table("E028-DNase.macs2.narrowPeak")
dnase.mac=GRanges(seqnames=dnase.mac$V1,IRanges(start=dnase.mac$V2,dnase.mac$V3))

dnase=c(dnase.peak,dnase.fdr,dnase.mac)
dnase=reduce(dnase)
length(dnase)

z=findOverlaps(dnase,ctcf.motif.ovl)
dnase.ovl=dnase[queryHits(z)]
dnase.ovl=as.data.frame(dnase.ovl)
dnase.ovl=unique(dnase.ovl)
motif.ovl=ctcf.motif.ovl[subjectHits(z)]
motif.ovl=as.data.frame(motif.ovl)
motif.ovl=unique(motif.ovl) # 58075
roi.brca=with(motif.ovl,GRanges(seqnames,IRanges(start,end)))

# skin cutaneous
dnase.peak=import("E059-DNase.hotspot.all.peaks.bed")
sum(dnase.peak$score>0)
dnase.peak=GRanges(seqnames=seqnames(dnase.peak),IRanges(start=start(dnase.peak),end=end(dnase.peak)))

dnase.fdr=read.table("E059-DNase.hotspot.fdr0.01.peaks.bed")
dnase.fdr=GRanges(seqnames=dnase.fdr$V1,IRanges(start=dnase.fdr$V2,end=dnase.fdr$V3))

dnase.mac=read.table("E059-DNase.macs2.narrowPeak")
dnase.mac=GRanges(seqnames=dnase.mac$V1,IRanges(start=dnase.mac$V2,dnase.mac$V3))

dnase=c(dnase.peak,dnase.fdr,dnase.mac)
dnase=reduce(dnase)
length(dnase)

z=findOverlaps(dnase,ctcf.motif.ovl)
dnase.ovl=dnase[queryHits(z)]
dnase.ovl=as.data.frame(dnase.ovl)
dnase.ovl=unique(dnase.ovl)
motif.ovl=ctcf.motif.ovl[subjectHits(z)]
motif.ovl=as.data.frame(motif.ovl)
motif.ovl=unique(motif.ovl) # 62179
roi.skcm=with(motif.ovl,GRanges(seqnames,IRanges(start,end)))

# medulloblast/brain
dnase.peak=import("E081-DNase.hotspot.all.peaks.bed")
sum(dnase.peak$score>0)
dnase.peak=GRanges(seqnames=seqnames(dnase.peak),IRanges(start=start(dnase.peak),end=end(dnase.peak)))

dnase.fdr=read.table("E081-DNase.hotspot.fdr0.01.peaks.bed")
dnase.fdr=GRanges(seqnames=dnase.fdr$V1,IRanges(start=dnase.fdr$V2,end=dnase.fdr$V3))

dnase.mac=read.table("E081-DNase.macs2.narrowPeak")
dnase.mac=GRanges(seqnames=dnase.mac$V1,IRanges(start=dnase.mac$V2,dnase.mac$V3))

dnase=c(dnase.peak,dnase.fdr,dnase.mac)
dnase=reduce(dnase)
length(dnase)

z=findOverlaps(dnase,ctcf.motif.ovl)
dnase.ovl=dnase[queryHits(z)]
dnase.ovl=as.data.frame(dnase.ovl)
dnase.ovl=unique(dnase.ovl)
motif.ovl=ctcf.motif.ovl[subjectHits(z)]
motif.ovl=as.data.frame(motif.ovl)
motif.ovl=unique(motif.ovl) # 54201
roi.medu=with(motif.ovl,GRanges(seqnames,IRanges(start,end)))

# kidney renal/kidney chromophobe
dnase.peak=import("E086-DNase.hotspot.all.peaks.bed")
sum(dnase.peak$score>0)
dnase.peak=GRanges(seqnames=seqnames(dnase.peak),IRanges(start=start(dnase.peak),end=end(dnase.peak)))

dnase.fdr=read.table("E086-DNase.hotspot.fdr0.01.peaks.bed")
dnase.fdr=GRanges(seqnames=dnase.fdr$V1,IRanges(start=dnase.fdr$V2,end=dnase.fdr$V3))

dnase.mac=read.table("E086-DNase.macs2.narrowPeak")
dnase.mac=GRanges(seqnames=dnase.mac$V1,IRanges(start=dnase.mac$V2,dnase.mac$V3))

dnase=c(dnase.peak,dnase.fdr,dnase.mac)
dnase=reduce(dnase)
length(dnase)

z=findOverlaps(dnase,ctcf.motif.ovl)
dnase.ovl=dnase[queryHits(z)]
dnase.ovl=as.data.frame(dnase.ovl)
dnase.ovl=unique(dnase.ovl)
motif.ovl=ctcf.motif.ovl[subjectHits(z)]
motif.ovl=as.data.frame(motif.ovl)
motif.ovl=unique(motif.ovl) # 70382
roi.kirc=with(motif.ovl,GRanges(seqnames,IRanges(start,end)))

# chronic leukemia
dnase.peak=import("E032-DNase.hotspot.all.peaks.bed")
sum(dnase.peak$score>0)
dnase.peak=GRanges(seqnames=seqnames(dnase.peak),IRanges(start=start(dnase.peak),end=end(dnase.peak)))

dnase.fdr=read.table("E032-DNase.hotspot.fdr0.01.peaks.bed")
dnase.fdr=GRanges(seqnames=dnase.fdr$V1,IRanges(start=dnase.fdr$V2,end=dnase.fdr$V3))

dnase.mac=read.table("E032-DNase.macs2.narrowPeak")
dnase.mac=GRanges(seqnames=dnase.mac$V1,IRanges(start=dnase.mac$V2,dnase.mac$V3))

dnase=c(dnase.peak,dnase.fdr,dnase.mac)
dnase=reduce(dnase)
length(dnase)

z=findOverlaps(dnase,ctcf.motif.ovl)
dnase.ovl=dnase[queryHits(z)]
dnase.ovl=as.data.frame(dnase.ovl)
dnase.ovl=unique(dnase.ovl)
motif.ovl=ctcf.motif.ovl[subjectHits(z)]
motif.ovl=as.data.frame(motif.ovl)
motif.ovl=unique(motif.ovl) # 56632
roi.cll=with(motif.ovl,GRanges(seqnames,IRanges(start,end)))

# astrocytoma
dnase.mac=read.table("E125-DNase.macs2.narrowPeak")
dnase.mac=GRanges(seqnames=dnase.mac$V1,IRanges(start=dnase.mac$V2,dnase.mac$V3))

dnase=c(dnase.mac)
dnase=reduce(dnase)
length(dnase)

z=findOverlaps(dnase,ctcf.motif.ovl)
dnase.ovl=dnase[queryHits(z)]
dnase.ovl=as.data.frame(dnase.ovl)
dnase.ovl=unique(dnase.ovl)
motif.ovl=ctcf.motif.ovl[subjectHits(z)]
motif.ovl=as.data.frame(motif.ovl)
motif.ovl=unique(motif.ovl) # 50731
roi.astr=with(motif.ovl,GRanges(seqnames,IRanges(start,end)))

# aml
dnase.mac=read.table("E123-DNase.macs2.narrowPeak")
dnase.mac=GRanges(seqnames=dnase.mac$V1,IRanges(start=dnase.mac$V2,dnase.mac$V3))

dnase=c(dnase.mac)
dnase=reduce(dnase)
length(dnase)

z=findOverlaps(dnase,ctcf.motif.ovl)
dnase.ovl=dnase[queryHits(z)]
dnase.ovl=as.data.frame(dnase.ovl)
dnase.ovl=unique(dnase.ovl)
motif.ovl=ctcf.motif.ovl[subjectHits(z)]
motif.ovl=as.data.frame(motif.ovl)
motif.ovl=unique(motif.ovl) # 57533
roi.aml=with(motif.ovl,GRanges(seqnames,IRanges(start,end)))

# extend regions by 5bp
roi.ctcf.ext=roi.ctcf+5
roi.crc.ext=roi.crc+5
roi.lihc.ext=roi.lihc+5
roi.paad.ext=roi.paad+5
roi.luad.ext=roi.luad+5
roi.lymp.ext=roi.lymp+5
roi.brca.ext=roi.brca+5
roi.skcm.ext=roi.skcm+5
roi.medu.ext=roi.medu+5
roi.kirc.ext=roi.kirc+5
roi.cll.ext=roi.cll+5
roi.astr.ext=roi.astr+5
roi.aml.ext=roi.aml+5

ctcf.all=list(roi.ctcf.ext,roi.crc.ext,roi.lihc.ext,roi.paad.ext,roi.luad.ext,roi.luad.ext,
              roi.lymp.ext,roi.brca.ext,roi.skcm.ext,roi.medu.ext,roi.kirc.ext,roi.kirc.ext,
              roi.cll.ext,roi.medu.ext,roi.astr.ext,roi.aml.ext)
names(ctcf.all)=c("gastric","crc","lihc","paad","luad","lusc","lymp","brca","skcm","medu",
                  "kirc","kich","cll","brain","astr","aml") #16 ctype
# save summarized output to rds
saveRDS(ctcf.all,file="suppfig11_ctcf_all.RDS")
```

Read in summarized file
```{r}
ctcf.all=readRDS("suppfig11_ctcf_all.RDS") #16
```

```{r}
maf.total2=maf.total2[which(!maf.total2$ctype %in% c("blca","hnsc","prad","thca","ucec","ov"))] #10909199, 16 ctype
maf.total2$ctype=as.character(maf.total2$ctype)
maf.total2=split(maf.total2,maf.total2$ctype)

pancan.cbs=mclapply(names(maf.total2),FUN=function(x){
  ovl=findOverlaps(maf.total2[[x]],ctcf.all[[x]])
  maf.total2[[x]][unique(queryHits(ovl))]
},mc.cores=1) #mc.cores=5
names(pancan.cbs)=names(maf.total2)
cbs.count=sapply(pancan.cbs, function(x) {length(unique(x$sid))}) # number of samples per cancer type that overlapped 

cbs.mut.count=sapply(pancan.cbs, function(x) {length(x)}) # number of mutations per cancaer type that overlapped with CBS 

mut.rate=sapply(names(cbs.mut.count),FUN=function(x){
  cbs.mut.count[x]/(sum(width(ctcf.all[[x]]))*sample.count4[x])
})

df2=data.frame(ctype=names(cbs.mut.count),mut.rate=mut.rate)
df2=df2[which(!df2$ctype %in% names(sample.count4[which(sample.count4<10)])),] # 15
df2$ctype=as.character(df2$ctype)
df2$ctype=factor(df2$ctype,levels=c("astr","brain","cll","kich","kirc","medu","skcm","brca","lymp","lusc","luad","paad","lihc","crc","gastric"))

ggplot(df2,aes(x=ctype,y=mut.rate))+geom_bar(stat="identity",position=position_stack(reverse=TRUE),colour="black")+
  coord_flip()+
  theme(text = element_text(size=20),axis.text.x = element_text(size=20),legend.position="none",panel.background =element_rect(fill = "white", color="black"))
```
