# Supplementary material for: Mutation hotspots at CTCF binding sites coupled to chromosomal instability in gastrointestinal cancers
Source: Nat Commun. 2018 Apr 18;9:1520. doi: 10.1038/s41467-018-03828-2 (PMC5906695; doi:10.1038/s41467-018-03828-2)
Supplement: Supplementary file 8 — Supplementary Data 5 [file 41467_2018_3828_MOESM8_ESM.zip › Rmarkdowns/Table/Supplementary_Table1_meta_data_epigenetic_features_rev.Rmd]

---
title: "Supplementary Table 1-2 - Meta Data and Epigentic Features"
output: html_document
---

This is the Rmarkdown for Supplementary Table 1-2.

## Table 1
Meta data
```{r}
meta <- read.delim("gastric_consolidated_meta.tsv", stringsAsFactors=FALSE)
# choose columns to include
meta=meta[,which(!colnames(meta) %in% c("Alias","Molecular.Subtype.original","Laurens.Classification.original","Tumor.Site.original",
                                       "mutect","freebayes","vardict","varscan","atleast.1","atleast.2","atleast.3","atleast.4","Ratio",
                                       "Freebayes_Indels","Vardict_Indels","Varscan_Indels","Atleast.1.caller","Atleast.2.callers",
                                       "X3.callers","Ratio.1"))]
colnames(meta)[26]<-"SNV Mutation Count"
colnames(meta)[27]<-"Indel Mutation Count"

# replace apollo1 with apollo1_new
meta_new <- read.delim("gastric_consolidated_meta_new.tsv", stringsAsFactors = FALSE)

meta[which(meta$Sample.ID=="apollo1"),"SNV Mutation Count"]<-meta_new[which(meta_new$Sample.ID=="apollo1_new"),"ML"]
meta[which(meta$Sample.ID=="apollo1"),"Indel Mutation Count"]<-meta_new[which(meta_new$Sample.ID=="apollo1_new"),"ML_Indels"]

meta[which(meta$Sample.ID=="apollo1"),"Sample.ID"]<-"apollo1_new"
print(head(meta))
```

```{r,eval=FALSE}
# write output to excel file
write.csv(meta,file="Supplementary_Table1.csv",quote=FALSE)
```

## Table 2
Epigenetic features for lasso selection
```{r}
feat.site=readRDS('feat.matrix.all_nonMSI_sites_indels_prefiltered_median_poly_v2.rds')
feat.site=feat.site[,-c(10:15,70:75, 77:101)]

features=colnames(feat.site)
features=features[-1]
features=data.frame(features)
print(head(features))
```

```{r,eval=FALSE}
# write output to text file
write.table(features,file="features.txt",quote=FALSE,row.names=FALSE,col.names=TRUE)
```
