# Supplementary material for: Mutation hotspots at CTCF binding sites coupled to chromosomal instability in gastrointestinal cancers
Source: Nat Commun. 2018 Apr 18;9:1520. doi: 10.1038/s41467-018-03828-2 (PMC5906695; doi:10.1038/s41467-018-03828-2)
Supplement: Supplementary file 8 — Supplementary Data 5 [file 41467_2018_3828_MOESM8_ESM.zip › Rmarkdowns/Table/supplementary_Table3_5_analysis_results_rev.Rmd]

---
title: "Supplementary Table 3-5 - Analysis Results"
output: html_document
---

This is the R Markdown document for Supplementary Table 3-5.
List of unique hotspots results from the 4 analysis; SNV hotspot, indel hotspot, indel gene recurrence and CTCF specific models.

```{r,echo=FALSE}
suppressWarnings(suppressMessages(source("mutrec-lib.R")))
```

## Table 5
CTCF specific
```{r}
hotspot_candidates <- read.delim("LRmodel_CTCF_union_nonMSI_subtype-5_mutsigs.tsv", stringsAsFactors=FALSE) #2018
print(head(hotspot_candidates))

# create file for supplementary figure 5
hotspot_candidates=with(hotspot_candidates,GRanges(seqnames,IRanges(start,end),pval=pval,p.bg=p.bg,k=k,fdr=fdr))
hotspot_candidates=hotspot_candidates+5

hotspot=reduce(hotspot_candidates) #1807
hotspot$hotspot=c(1:length(hotspot))
z=findOverlaps(hotspot_candidates,hotspot)
t=as.data.frame(hotspot_candidates[queryHits(z)])
t$hotspot=hotspot[subjectHits(z)]$hotspot
t$reduce.seqnames=as.character(seqnames(hotspot[subjectHits(z)]))
t$reduce.start=start(hotspot[subjectHits(z)])
t$reduce.end=end(hotspot[subjectHits(z)])

t=t[order(t$pval,decreasing=FALSE),] #2018
q=t[!duplicated(t$hotspot),] #1807
hs=with(q,GRanges(seqnames,IRanges(reduce.start,reduce.end),pval=pval,p.bg=p.bg,k=k,fdr=fdr))

maf.gastric <- maf.to.granges('gastric_RF_nonMSI_prefiltered.MAF') #2444729
maf.gastric=maf.gastric[-which(maf.gastric$sid %in% c("tan2001206", "tan20021007", "tan980319", "tan2000986", "tan980436"))] #2420832
maf.gastric$mut=c(1:length(maf.gastric))

z=findOverlaps(hs,maf.gastric) #2387
hs=hs[queryHits(z)]
hs$mut=maf.gastric[subjectHits(z)]$mut
hs$sid=maf.gastric[subjectHits(z)]$sid
hs=as.data.frame(hs)
nrow(unique(hs[,1:9])) #1807
hs1=aggregate(sid~seqnames+start+end+width+strand+pval+p.bg+k+fdr,hs,function(x) length(unique(x))) #1807
sum(hs1$k==hs1$sid) #1806

hs1=hs1[,c("seqnames","start","end","pval","width","p.bg","sid","fdr")]
colnames(hs1)[5]<-"length"
colnames(hs1)[7]<-"k"
hs1=hs1[order(hs1$pval,decreasing=FALSE),]
print(head(hs1))
```

```{r,eval=FALSE}
# write output to excel file
write.table(hs1,file="ctcf_specific_edited.txt",row.names=TRUE,col.names=TRUE,quote=FALSE,sep="\t")
```

## Table 3
Indel hotspot
```{r}
hotspot_candidates <- read.delim("LRmodel_hotspot_indel_nonMSI_prefiltered_poly_v2_remove5_corrected.tsv", stringsAsFactors=FALSE) #62893
hotspot_candidates=with(hotspot_candidates,GRanges(chrom,IRanges(start,end),pval=pval,p.bg=p.bg,k=k,fdr=fdr))

hotspot=reduce(hotspot_candidates) #62739
hotspot$hotspot=c(1:length(hotspot))
z=findOverlaps(hotspot_candidates,hotspot)
t=as.data.frame(hotspot_candidates[queryHits(z)])
t$hotspot=hotspot[subjectHits(z)]$hotspot
t$reduce.seqnames=as.character(seqnames(hotspot[subjectHits(z)]))
t$reduce.start=start(hotspot[subjectHits(z)])
t$reduce.end=end(hotspot[subjectHits(z)])

t=t[order(t$pval,decreasing=FALSE),] #62893
q=t[!duplicated(t$hotspot),] #62739
hs=with(q,GRanges(seqnames,IRanges(reduce.start,reduce.end),pval=pval,p.bg=p.bg,k=k,fdr=fdr))

maf.gastric <- maf.to.granges('gastric_RF_indels_nonMSI_prefiltered_noPoly_v2.MAF') #64514
maf.gastric=maf.gastric[-which(maf.gastric$sid %in% c("tan2001206", "tan20021007", "tan980319", "tan2000986", "tan980436"))] #64363
maf.gastric$mut=c(1:length(maf.gastric))

z=findOverlaps(hs,maf.gastric) #63164
hs=hs[queryHits(z)]
hs$mut=maf.gastric[subjectHits(z)]$mut
hs$sid=maf.gastric[subjectHits(z)]$sid
hs=as.data.frame(hs)
nrow(unique(hs[,1:9])) #62739
hs1=aggregate(sid~seqnames+start+end+width+strand+pval+p.bg+k+fdr,hs,function(x) length(unique(x))) #62739
sum(hs1$k==hs1$sid) #62723

hs1=hs1[,c("seqnames","start","end","pval","width","p.bg","sid","fdr")]
colnames(hs1)[5]<-"length"
colnames(hs1)[7]<-"k"
hs1=hs1[order(hs1$pval,decreasing=FALSE),]
print(head(hs1))
```

```{r,eval=FALSE}
# write output to excel file
write.table(hs1,file="indel_hotspot_edited.txt",row.names=TRUE,col.names=TRUE,quote=FALSE,sep="\t")
```

Indel gene recurrence
```{r}
results <- read.delim("LRmodel_gene_region_nonMSI_indel_remove5_edited_annotated_min1.tsv", stringsAsFactors=FALSE) #9741
print(head(results))
```

```{r,eval=FALSE}
# write output to excel file
write.table(results[which(results$fdr!=1),],file="indel_gene.txt",row.names=FALSE,col.names=TRUE,quote=FALSE,sep="\t")
```

## Table 4
SNV hotspot
```{r}
hotspot_candidates <- read.delim("LRmodel_hotspot_nonMSI_prefiltered-5_corrected.tsv", stringsAsFactors=FALSE) #103627
hotspot_candidates=with(hotspot_candidates,GRanges(chrom,IRanges(start,end),pval=pval,p.bg=p.bg,k=k,fdr=fdr))

hotspot=reduce(hotspot_candidates) #64988
hotspot$hotspot=c(1:length(hotspot))
z=findOverlaps(hotspot_candidates,hotspot)
t=as.data.frame(hotspot_candidates[queryHits(z)])
t$hotspot=hotspot[subjectHits(z)]$hotspot
t$reduce.seqnames=as.character(seqnames(hotspot[subjectHits(z)]))
t$reduce.start=start(hotspot[subjectHits(z)])
t$reduce.end=end(hotspot[subjectHits(z)])

t=t[order(t$pval,decreasing=FALSE),] #103627
q=t[!duplicated(t$hotspot),] #64988
hs=with(q,GRanges(seqnames,IRanges(reduce.start,reduce.end),pval=pval,p.bg=p.bg,k=k,fdr=fdr))

maf.gastric <- maf.to.granges('gastric_RF_nonMSI_prefiltered.MAF')
maf.gastric=maf.gastric[-which(maf.gastric$sid %in% c("tan2001206", "tan20021007", "tan980319", "tan2000986", "tan980436"))] #2420832
maf.gastric$mut=c(1:length(maf.gastric))

z=findOverlaps(hs,maf.gastric) #136454
hs=hs[queryHits(z)]
hs$mut=maf.gastric[subjectHits(z)]$mut
hs$sid=maf.gastric[subjectHits(z)]$sid
hs=as.data.frame(hs)
nrow(unique(hs[,1:9])) #64988
hs1=aggregate(sid~seqnames+start+end+width+strand+pval+p.bg+k+fdr,hs,function(x) length(unique(x))) #64988
sum(hs1$k==hs1$sid) #64831

hs1=hs1[,c("seqnames","start","end","pval","width","p.bg","sid","fdr")]
colnames(hs1)[5]<-"length"
colnames(hs1)[7]<-"k"
hs1=hs1[order(hs1$pval,decreasing=FALSE),]
print(head(hs1))
```

```{r,eval=FALSE}
# write output to excel file
write.table(hs1,file="snv_hotspot_edited.txt",row.names=FALSE,col.names=TRUE,quote=FALSE,sep="\t")
```
